# Supplementary material for: N-(4-Methyl­phen­yl)-2-nitro­benzene­sulfonamide
Source: Acta Crystallogr Sect E Struct Rep Online. 2012 Aug 23;68(Pt 9):o2745. doi: 10.1107/S1600536812035866 (PMC3435757; doi:10.1107/S1600536812035866)
Supplement: Supplementary file 1 [file e-68-o2745-sup1.cif]

##############################################################################
#                                                                            #
# This CIF contains the data in a paper accepted for publication in          #
# Acta Crystallographica Section E. It conforms to the requirements of       #
# Notes for Authors for Acta Crystallographica Section E, and has been       #
# peer reviewed under the auspices of the IUCr Commission on Journals.       #
#                                                                            #
# Full details of the Crystallographic Information File format               #
# are given in the paper "The Crystallographic Information File (CIF):       #
# a New Standard Archive File for Crystallography" by S. R. Hall, F. H.      #
# Allen and I. D. Brown [Acta Cryst. (1991), A47, 655-685].                  #
#                                                                            #
# The current version of the core CIF dictionary is obtainable from          #
# ftp://ftp.iucr.org/pub/cif_core.dic.                                       #
#                                                                            #
# Software is freely available for graphical display of the structure(s)     #
# in this CIF. For information consult the CIF software page                 #
# http://www.iucr.org/resources/cif/software.                                #
#                                                                            #
# This file may be used for bona fide research purposes within the           #
# scientific community so long as proper attribution is given to the journal # 
# article from which it was obtained.                                        #
#                                                                            #
##############################################################################
data_I
_audit_creation_method     'SHELXL97'
_chemical_name_systematic
;
<i>N</i>-(4-Methylphenyl)-2-nitrobenzenesulfonamide
;
_chemical_name_common     ?
_chemical_formula_moiety     'C13 H12 N2 O4 S'
_chemical_formula_sum     'C13 H12 N2 O4 S'
_chemical_formula_iupac     'C13 H12 N2 O4 S'
_chemical_formula_weight     292.32
_chemical_melting_point     385
_symmetry_cell_setting     monoclinic
_symmetry_space_group_name_H-M     'P 21/c'
_symmetry_space_group_name_HALL     '-P 2ybc'
loop_
    _symmetry_equiv_pos_as_xyz
    'x, y, z'
    '-x, y+1/2, -z+1/2'
    '-x, -y, -z'
    'x, -y-1/2, z-1/2'
_cell_length_a     8.2787(5)
_cell_length_b     11.2017(7)
_cell_length_c     14.6435(8)
_cell_angle_alpha     90.00
_cell_angle_beta     91.116(5)
_cell_angle_gamma     90.00
_cell_volume     1357.72(14)
_cell_formula_units_Z     4
_cell_measurement_reflns_used     2975
_cell_measurement_theta_min     2.85
_cell_measurement_theta_max     27.81
_cell_measurement_temperature     295(2)
_exptl_crystal_description     'prism'
_exptl_crystal_colour     'yellow'
_exptl_crystal_size_max     0.48
_exptl_crystal_size_mid     0.40
_exptl_crystal_size_min     0.40
_exptl_crystal_density_diffrn     1.430
_exptl_crystal_density_meas     ?
_exptl_crystal_density_method     'not measured'
_exptl_crystal_F_000     608
_exptl_absorpt_coefficient_mu     0.253
_exptl_absorpt_correction_type     multi-scan
_exptl_absorpt_process_details
                               '(<i>CrysAlis RED</i>; Oxford Diffraction, 2009)'
_exptl_absorpt_correction_T_min     0.8883
_exptl_absorpt_correction_T_max     0.9056
_exptl_special_details     ?
_diffrn_ambient_temperature     295(2)
_diffrn_radiation_type     'MoK\a'
_diffrn_radiation_wavelength     0.71073
_diffrn_radiation_source     'fine-focus sealed tube'
_diffrn_radiation_monochromator     'graphite'
_diffrn_measurement_device_type
       'Oxford Diffraction Xcalibur diffractometer with a Sapphire CCD detector'
_diffrn_measurement_method     'Rotation method data acquisition using \w scans'
_diffrn_detector_area_resol_mean     ?
_diffrn_reflns_number     5351
_diffrn_reflns_av_R_equivalents     0.0127
_diffrn_reflns_av_sigmaI/netI     0.0153
_diffrn_reflns_theta_min     3.06
_diffrn_reflns_theta_max     26.37
_diffrn_reflns_theta_full     26.37
_diffrn_measured_fraction_theta_max     0.999
_diffrn_measured_fraction_theta_full     0.999
_diffrn_reflns_limit_h_min     -10
_diffrn_reflns_limit_h_max     10
_diffrn_reflns_limit_k_min     -14
_diffrn_reflns_limit_k_max     11
_diffrn_reflns_limit_l_min     -18
_diffrn_reflns_limit_l_max     13
_diffrn_standards_number     0
_diffrn_standards_interval_count     ?
_diffrn_standards_interval_time     ?
_diffrn_standards_decay_%     0
_refine_special_details
;
 Refinement of <i>F</i>^2^ against ALL reflections. The weighted
 <i>R</i>-factor <i>wR</i> and goodness of fit <i>S</i> are based on
 <i>F</i>^2^, conventional <i>R</i>-factors <i>R</i> are based on <i>F</i>,
 with <i>F</i> set to zero for negative <i>F</i>^2^. The threshold expression
 of <i>F</i>^2^ > \s(<i>F</i>^2^) is used only for calculating
 <i>R</i>-factors(gt) <i>etc</i>. and is not relevant to the choice of
 reflections for refinement. <i>R</i>-factors based on <i>F</i>^2^ are
 statistically about twice as large as those based on <i>F</i>, and
 <i>R</i>-factors based on ALL data will be even larger.
;
_reflns_number_total     2766
_reflns_number_gt     2353
_reflns_threshold_expression     I>2\s(I)
_refine_ls_structure_factor_coef     Fsqd
_refine_ls_matrix_type     full
_refine_ls_R_factor_all     0.0471
_refine_ls_R_factor_gt     0.0383
_refine_ls_wR_factor_gt     0.1019
_refine_ls_wR_factor_ref     0.1083
_refine_ls_goodness_of_fit_ref     1.061
_refine_ls_restrained_S_all     1.061
_refine_ls_number_reflns     2766
_refine_ls_number_parameters     184
_refine_ls_number_restraints     1
_refine_ls_hydrogen_treatment     mixed
_refine_ls_weighting_scheme     calc
_refine_ls_weighting_details
         'calc w=1/[\s^2^(Fo^2^)+(0.0560P)^2^+0.5176P] where P=(Fo^2^+2Fc^2^)/3'
_atom_sites_solution_hydrogens     geom
_atom_sites_solution_primary     direct
_atom_sites_solution_secondary     difmap
_refine_ls_shift/su_max     0.000
_refine_ls_shift/su_mean     0.000
_refine_diff_density_max     0.270
_refine_diff_density_min     -0.423
_refine_ls_extinction_method     'none'
_refine_ls_extinction_coef     ?
loop_
    _atom_type_symbol
    _atom_type_description
    _atom_type_scat_dispersion_real
    _atom_type_scat_dispersion_imag
    _atom_type_scat_source
    'C' 'C' 0.0033 0.0016
                         'International Tables Vol C Tables 4.2.6.8 and 6.1.1.4'
    'H' 'H' 0.0000 0.0000
                         'International Tables Vol C Tables 4.2.6.8 and 6.1.1.4'
    'N' 'N' 0.0061 0.0033
                         'International Tables Vol C Tables 4.2.6.8 and 6.1.1.4'
    'O' 'O' 0.0106 0.0060
                         'International Tables Vol C Tables 4.2.6.8 and 6.1.1.4'
    'S' 'S' 0.1246 0.1234
                         'International Tables Vol C Tables 4.2.6.8 and 6.1.1.4'
_computing_data_collection     '<i>CrysAlis CCD</i> (Oxford Diffraction, 2009)'
_computing_cell_refinement     '<i>CrysAlis CCD</i> (Oxford Diffraction, 2009)'
_computing_data_reduction     '<i>CrysAlis RED</i> (Oxford Diffraction, 2009)'
_computing_structure_solution     '<i>SHELXS97</i>  (Sheldrick, 2008)'
_computing_structure_refinement     '<i>SHELXL97</i>  (Sheldrick, 2008)'
_computing_molecular_graphics     '<i>PLATON</i> (Spek, 2009)'
_computing_publication_material     '<i>SHELXL97</i>  (Sheldrick, 2008)'
loop_
    _atom_site_type_symbol
    _atom_site_label
    _atom_site_fract_x
    _atom_site_fract_y
    _atom_site_fract_z
    _atom_site_U_iso_or_equiv
    _atom_site_adp_type
    _atom_site_calc_flag
    _atom_site_refinement_flags
    _atom_site_occupancy
    _atom_site_symmetry_multiplicity
    _atom_site_disorder_assembly
    _atom_site_disorder_group
    C C1 0.3224(2) 0.15569(16) 0.18420(11) 0.0364(4) Uani d . 1 1 . .
    C C2 0.1752(2) 0.11277(16) 0.15102(12) 0.0401(4) Uani d . 1 1 . .
    C C3 0.0303(2) 0.1524(2) 0.18391(16) 0.0571(5) Uani d . 1 1 . .
    H H3 -0.0667 0.1204 0.1622 0.068 Uiso calc R 1 1 . .
    C C4 0.0316(3) 0.2405(2) 0.24967(17) 0.0669(7) Uani d . 1 1 . .
    H H4 -0.0655 0.2687 0.2722 0.080 Uiso calc R 1 1 . .
    C C5 0.1747(3) 0.2869(2) 0.28221(15) 0.0626(6) Uani d . 1 1 . .
    H H5 0.1741 0.3476 0.3255 0.075 Uiso calc R 1 1 . .
    C C6 0.3206(3) 0.24352(19) 0.25080(13) 0.0485(5) Uani d . 1 1 . .
    H H6 0.4174 0.2735 0.2745 0.058 Uiso calc R 1 1 . .
    C C7 0.6251(2) 0.27979(16) 0.04577(12) 0.0373(4) Uani d . 1 1 . .
    C C8 0.6677(3) 0.35516(19) 0.11701(14) 0.0565(6) Uani d . 1 1 . .
    H H8 0.6533 0.3314 0.1772 0.068 Uiso calc R 1 1 . .
    C C9 0.7320(3) 0.46652(19) 0.09806(15) 0.0588(6) Uani d . 1 1 . .
    H H9 0.7602 0.5167 0.1464 0.071 Uiso calc R 1 1 . .
    C C10 0.7555(2) 0.50554(18) 0.01005(14) 0.0480(5) Uani d . 1 1 . .
    C C11 0.7119(3) 0.4285(2) -0.05929(14) 0.0610(6) Uani d . 1 1 . .
    H H11 0.7252 0.4525 -0.1195 0.073 Uiso calc R 1 1 . .
    C C12 0.6490(3) 0.3172(2) -0.04227(13) 0.0541(5) Uani d . 1 1 . .
    H H12 0.6225 0.2668 -0.0908 0.065 Uiso calc R 1 1 . .
    C C13 0.8262(3) 0.6268(2) -0.00946(18) 0.0665(6) Uani d . 1 1 . .
    H H13A 0.9318 0.6326 0.0185 0.100 Uiso calc R 1 1 . .
    H H13B 0.7576 0.6875 0.0150 0.100 Uiso calc R 1 1 . .
    H H13C 0.8341 0.6374 -0.0743 0.100 Uiso calc R 1 1 . .
    N N1 0.5608(2) 0.16250(14) 0.05726(10) 0.0425(4) Uani d D 1 1 . .
    H H1N 0.535(3) 0.1265(18) 0.0090(12) 0.051 Uiso d D 1 1 . .
    N N2 0.16650(18) 0.02534(14) 0.07570(12) 0.0465(4) Uani d . 1 1 . .
    O O1 0.48358(16) -0.02622(11) 0.12570(9) 0.0459(3) Uani d . 1 1 . .
    O O2 0.62478(16) 0.12592(13) 0.22019(9) 0.0503(4) Uani d . 1 1 . .
    O O3 0.22587(19) 0.05430(15) 0.00333(10) 0.0592(4) Uani d . 1 1 . .
    O O4 0.0967(2) -0.06803(16) 0.08834(14) 0.0770(5) Uani d . 1 1 . .
    S S1 0.51096(5) 0.09646(4) 0.14959(3) 0.03688(15) Uani d . 1 1 . .
loop_
    _atom_site_aniso_label
    _atom_site_aniso_U_11
    _atom_site_aniso_U_22
    _atom_site_aniso_U_33
    _atom_site_aniso_U_12
    _atom_site_aniso_U_13
    _atom_site_aniso_U_23
    C1 0.0385(9) 0.0381(9) 0.0326(8) 0.0024(7) 0.0034(7) 0.0054(7)
    C2 0.0390(9) 0.0412(10) 0.0403(9) -0.0001(7) 0.0037(7) 0.0042(8)
    C3 0.0390(10) 0.0669(14) 0.0655(13) 0.0028(10) 0.0086(9) 0.0010(11)
    C4 0.0542(13) 0.0830(17) 0.0643(14) 0.0177(12) 0.0183(11) -0.0067(13)
    C5 0.0699(15) 0.0674(15) 0.0509(12) 0.0141(12) 0.0108(11) -0.0132(11)
    C6 0.0513(11) 0.0551(12) 0.0390(10) 0.0018(9) 0.0013(8) -0.0033(9)
    C7 0.0365(9) 0.0372(9) 0.0385(9) 0.0009(7) 0.0024(7) 0.0010(7)
    C8 0.0853(16) 0.0478(11) 0.0368(10) -0.0110(11) 0.0101(10) -0.0022(9)
    C9 0.0868(16) 0.0428(11) 0.0470(11) -0.0104(11) 0.0053(11) -0.0089(9)
    C10 0.0519(11) 0.0392(10) 0.0528(11) 0.0008(8) -0.0014(9) 0.0059(9)
    C11 0.0830(16) 0.0606(13) 0.0391(10) -0.0181(12) -0.0052(10) 0.0124(10)
    C12 0.0717(14) 0.0545(12) 0.0359(10) -0.0158(10) -0.0054(9) 0.0009(9)
    C13 0.0814(17) 0.0459(12) 0.0720(15) -0.0096(11) -0.0013(13) 0.0118(11)
    N1 0.0512(9) 0.0412(9) 0.0353(8) -0.0074(7) 0.0066(7) -0.0040(6)
    N2 0.0368(8) 0.0437(9) 0.0587(10) -0.0018(7) -0.0039(7) -0.0016(8)
    O1 0.0465(7) 0.0362(7) 0.0550(8) 0.0030(5) 0.0038(6) 0.0047(6)
    O2 0.0429(7) 0.0616(9) 0.0462(7) -0.0010(6) -0.0077(6) 0.0073(6)
    O3 0.0638(9) 0.0675(10) 0.0464(8) 0.0009(8) 0.0024(7) -0.0072(7)
    O4 0.0710(11) 0.0558(10) 0.1045(14) -0.0252(8) 0.0067(10) -0.0084(9)
    S1 0.0344(2) 0.0384(3) 0.0378(2) 0.00117(17) 0.00018(17) 0.00418(18)
_geom_special_details
;
 All s.u.'s (except the s.u. in the dihedral angle between two l.s. planes)
 are estimated using the full covariance matrix. The cell s.u.'s are taken
 into account individually in the estimation of s.u.'s in distances, angles
 and torsion angles; correlations between s.u.'s in cell parameters are only
 used when they are defined by crystal symmetry. An approximate (isotropic)
 treatment of cell s.u.'s is used for estimating s.u.'s involving l.s. planes.
;
loop_
    _geom_bond_atom_site_label_1
    _geom_bond_atom_site_label_2
    _geom_bond_site_symmetry_2
    _geom_bond_distance
    _geom_bond_publ_flag
    C1 C6 . 1.386(3) ?
    C1 C2 . 1.389(3) ?
    C1 S1 . 1.7786(18) ?
    C2 C3 . 1.375(3) ?
    C2 N2 . 1.476(2) ?
    C3 C4 . 1.378(3) ?
    C3 H3 . 0.9300 ?
    C4 C5 . 1.371(4) ?
    C4 H4 . 0.9300 ?
    C5 C6 . 1.388(3) ?
    C5 H5 . 0.9300 ?
    C6 H6 . 0.9300 ?
    C7 C12 . 1.374(3) ?
    C7 C8 . 1.382(3) ?
    C7 N1 . 1.429(2) ?
    C8 C9 . 1.386(3) ?
    C8 H8 . 0.9300 ?
    C9 C10 . 1.378(3) ?
    C9 H9 . 0.9300 ?
    C10 C11 . 1.375(3) ?
    C10 C13 . 1.508(3) ?
    C11 C12 . 1.376(3) ?
    C11 H11 . 0.9300 ?
    C12 H12 . 0.9300 ?
    C13 H13A . 0.9600 ?
    C13 H13B . 0.9600 ?
    C13 H13C . 0.9600 ?
    N1 S1 . 1.6022(16) ?
    N1 H1N . 0.837(15) ?
    N2 O4 . 1.211(2) ?
    N2 O3 . 1.221(2) ?
    O1 S1 . 1.4349(14) ?
    O2 S1 . 1.4240(14) ?
loop_
    _geom_angle_atom_site_label_1
    _geom_angle_atom_site_label_2
    _geom_angle_atom_site_label_3
    _geom_angle_site_symmetry_1
    _geom_angle_site_symmetry_3
    _geom_angle
    _geom_angle_publ_flag
    C6 C1 C2 . . 118.06(17) ?
    C6 C1 S1 . . 119.16(14) ?
    C2 C1 S1 . . 122.68(14) ?
    C3 C2 C1 . . 122.09(19) ?
    C3 C2 N2 . . 116.46(17) ?
    C1 C2 N2 . . 121.40(16) ?
    C2 C3 C4 . . 118.7(2) ?
    C2 C3 H3 . . 120.6 ?
    C4 C3 H3 . . 120.6 ?
    C5 C4 C3 . . 120.6(2) ?
    C5 C4 H4 . . 119.7 ?
    C3 C4 H4 . . 119.7 ?
    C4 C5 C6 . . 120.2(2) ?
    C4 C5 H5 . . 119.9 ?
    C6 C5 H5 . . 119.9 ?
    C1 C6 C5 . . 120.2(2) ?
    C1 C6 H6 . . 119.9 ?
    C5 C6 H6 . . 119.9 ?
    C12 C7 C8 . . 118.87(18) ?
    C12 C7 N1 . . 116.85(16) ?
    C8 C7 N1 . . 124.26(16) ?
    C7 C8 C9 . . 119.45(19) ?
    C7 C8 H8 . . 120.3 ?
    C9 C8 H8 . . 120.3 ?
    C10 C9 C8 . . 122.30(19) ?
    C10 C9 H9 . . 118.8 ?
    C8 C9 H9 . . 118.8 ?
    C11 C10 C9 . . 116.84(19) ?
    C11 C10 C13 . . 121.48(19) ?
    C9 C10 C13 . . 121.7(2) ?
    C10 C11 C12 . . 121.98(19) ?
    C10 C11 H11 . . 119.0 ?
    C12 C11 H11 . . 119.0 ?
    C7 C12 C11 . . 120.55(19) ?
    C7 C12 H12 . . 119.7 ?
    C11 C12 H12 . . 119.7 ?
    C10 C13 H13A . . 109.5 ?
    C10 C13 H13B . . 109.5 ?
    H13A C13 H13B . . 109.5 ?
    C10 C13 H13C . . 109.5 ?
    H13A C13 H13C . . 109.5 ?
    H13B C13 H13C . . 109.5 ?
    C7 N1 S1 . . 128.79(13) ?
    C7 N1 H1N . . 115.7(15) ?
    S1 N1 H1N . . 115.1(15) ?
    O4 N2 O3 . . 124.30(19) ?
    O4 N2 C2 . . 118.40(18) ?
    O3 N2 C2 . . 117.25(16) ?
    O2 S1 O1 . . 119.88(8) ?
    O2 S1 N1 . . 109.16(8) ?
    O1 S1 N1 . . 106.17(8) ?
    O2 S1 C1 . . 106.18(8) ?
    O1 S1 C1 . . 106.94(8) ?
    N1 S1 C1 . . 108.05(8) ?
loop_
    _geom_torsion_atom_site_label_1
    _geom_torsion_atom_site_label_2
    _geom_torsion_atom_site_label_3
    _geom_torsion_atom_site_label_4
    _geom_torsion_site_symmetry_1
    _geom_torsion_site_symmetry_2
    _geom_torsion_site_symmetry_3
    _geom_torsion_site_symmetry_4
    _geom_torsion
    _geom_torsion_publ_flag
    C6 C1 C2 C3 . . . . -1.7(3) ?
    S1 C1 C2 C3 . . . . 174.45(16) ?
    C6 C1 C2 N2 . . . . 175.75(16) ?
    S1 C1 C2 N2 . . . . -8.0(2) ?
    C1 C2 C3 C4 . . . . 2.3(3) ?
    N2 C2 C3 C4 . . . . -175.36(19) ?
    C2 C3 C4 C5 . . . . -0.6(4) ?
    C3 C4 C5 C6 . . . . -1.6(4) ?
    C2 C1 C6 C5 . . . . -0.4(3) ?
    S1 C1 C6 C5 . . . . -176.78(16) ?
    C4 C5 C6 C1 . . . . 2.1(3) ?
    C12 C7 C8 C9 . . . . 0.5(3) ?
    N1 C7 C8 C9 . . . . 178.8(2) ?
    C7 C8 C9 C10 . . . . -0.1(4) ?
    C8 C9 C10 C11 . . . . 0.1(4) ?
    C8 C9 C10 C13 . . . . -179.8(2) ?
    C9 C10 C11 C12 . . . . -0.6(4) ?
    C13 C10 C11 C12 . . . . 179.2(2) ?
    C8 C7 C12 C11 . . . . -1.0(3) ?
    N1 C7 C12 C11 . . . . -179.4(2) ?
    C10 C11 C12 C7 . . . . 1.1(4) ?
    C12 C7 N1 S1 . . . . -176.43(16) ?
    C8 C7 N1 S1 . . . . 5.2(3) ?
    C3 C2 N2 O4 . . . . -58.7(2) ?
    C1 C2 N2 O4 . . . . 123.6(2) ?
    C3 C2 N2 O3 . . . . 118.8(2) ?
    C1 C2 N2 O3 . . . . -58.9(2) ?
    C7 N1 S1 O2 . . . . -38.49(19) ?
    C7 N1 S1 O1 . . . . -169.02(16) ?
    C7 N1 S1 C1 . . . . 76.55(18) ?
    C6 C1 S1 O2 . . . . 18.56(17) ?
    C2 C1 S1 O2 . . . . -157.61(15) ?
    C6 C1 S1 O1 . . . . 147.65(15) ?
    C2 C1 S1 O1 . . . . -28.52(17) ?
    C6 C1 S1 N1 . . . . -98.44(16) ?
    C2 C1 S1 N1 . . . . 85.40(16) ?
loop_
    _geom_hbond_atom_site_label_D
    _geom_hbond_atom_site_label_H
    _geom_hbond_atom_site_label_A
    _geom_hbond_site_symmetry_A
    _geom_hbond_distance_DH
    _geom_hbond_distance_HA
    _geom_hbond_distance_DA
    _geom_hbond_angle_DHA
    N1 H1N O1 3_655 0.837(15) 2.273(16) 3.099(2) 169(2)
_iucr_refine_instructions_details
;
TITL CNS7 P21/C
CELL  0.71073  8.27870 11.20170 14.64350 90.00000 91.11600 90.00000
ZERR 4  0.00050  0.00070  0.00080  0.00000  0.005000  0.00000
LATT 1
SYMM -X, Y+ 0.50000, -Z+ 0.50000
SFAC C H N O S
UNIT 52 48 8 16 4
PLAN 30
FMAP 2
SHEL 15 0.8
SIZE 0.48 0.40 0.40
L.S. 4
MPLA 6 C1 C2 C3 C4 C5 C6
MPLA 6 C7 C8 C9 C10 C11 C12
BOND $H
DFIX 0.86 0.02 N1 H1N
HTAB N1 O1_$1
EQIV $1 -x+1, -y, -z
CONF
ACTA
FVAR  5.63464
WGHT  0.05600   0.51760
C1    1 0.322448 0.155693 0.184195  11.000000 0.038510 0.038150 =
        0.032620 0.005410 0.003370 0.002390
C2    1 0.175235 0.112766 0.151022  11.000000 0.039040 0.041240 =
        0.040270 0.004170 0.003750 -0.000130
C3    1 0.030293 0.152412 0.183908  11.000000 0.038980 0.066930 =
        0.065550 0.001010 0.008630 0.002850
AFIX 43
H3    2 -0.066740 0.120416 0.162196  11.000000 -1.200000
AFIX 0
C4    1 0.031592 0.240480 0.249667  11.000000 0.054220 0.083020 =
        0.064250 -0.006690 0.018260 0.017740
AFIX 43
H4    2 -0.065517 0.268677 0.272162  11.000000 -1.200000
AFIX 0
C5    1 0.174745 0.286884 0.282213  11.000000 0.069900 0.067430 =
        0.050940 -0.013180 0.010790 0.014130
AFIX 43
H5    2 0.174132 0.347638 0.325489  11.000000 -1.200000
AFIX 0
C6    1 0.320605 0.243514 0.250805  11.000000 0.051340 0.055090 =
        0.038970 -0.003340 0.001330 0.001790
AFIX 43
H6    2 0.417392 0.273502 0.274548  11.000000 -1.200000
AFIX 0
C7    1 0.625112 0.279786 0.045773  11.000000 0.036450 0.037190 =
        0.038460 0.000980 0.002390 0.000850
C8    1 0.667691 0.355162 0.117015  11.000000 0.085300 0.047820 =
        0.036850 -0.002190 0.010070 -0.011010
AFIX 43
H8    2 0.653338 0.331364 0.177158  11.000000 -1.200000
AFIX 0
C9    1 0.731963 0.466524 0.098056  11.000000 0.086750 0.042810 =
        0.047040 -0.008920 0.005270 -0.010420
AFIX 43
H9    2 0.760165 0.516656 0.146415  11.000000 -1.200000
AFIX 0
C10   1 0.755528 0.505540 0.010051  11.000000 0.051930 0.039160 =
        0.052800 0.005910 -0.001390 0.000820
C11   1 0.711852 0.428544 -0.059295  11.000000 0.082960 0.060570 =
        0.039150 0.012390 -0.005200 -0.018130
AFIX 43
H11   2 0.725190 0.452451 -0.119498  11.000000 -1.200000
AFIX 0
C12   1 0.649000 0.317180 -0.042274  11.000000 0.071670 0.054490 =
        0.035890 0.000860 -0.005380 -0.015750
AFIX 43
H12   2 0.622481 0.266827 -0.090785  11.000000 -1.200000
AFIX 0
C13   1 0.826172 0.626774 -0.009456  11.000000 0.081380 0.045900 =
        0.072050 0.011800 -0.001330 -0.009600
AFIX 33
H13A  2 0.931761 0.632557 0.018468  11.000000 -1.500000
H13B  2 0.757605 0.687525 0.015011  11.000000 -1.500000
H13C  2 0.834117 0.637414 -0.074264  11.000000 -1.500000
AFIX 0
N1    3 0.560754 0.162497 0.057256  11.000000 0.051220 0.041220 =
        0.035260 -0.004030 0.006620 -0.007360
H1N   2 0.534989 0.126522 0.009039  11.000000 -1.200000
N2    3 0.166505 0.025344 0.075703  11.000000 0.036750 0.043730 =
        0.058700 -0.001620 -0.003860 -0.001780
O1    4 0.483577 -0.026217 0.125698  11.000000 0.046500 0.036180 =
        0.055040 0.004670 0.003770 0.002980
O2    4 0.624780 0.125922 0.220189  11.000000 0.042880 0.061610 =
        0.046160 0.007340 -0.007750 -0.000970
O3    4 0.225869 0.054302 0.003328  11.000000 0.063790 0.067540 =
        0.046420 -0.007160 0.002420 0.000920
O4    4 0.096732 -0.068031 0.088337  11.000000 0.070960 0.055840 =
        0.104510 -0.008410 0.006670 -0.025180
S1    5 0.510956 0.096458 0.149588  11.000000 0.034420 0.038400 =
        0.037800 0.004180 0.000180 0.001170
HKLF 4
REM  CNS7 P21/C
REM R1  0.0383 FOR  2353 FO > 4SIG(FO) AND  0.0471 FOR ALL 2766 DATA
REM  184 PARAMETERS REFINED USING  1 RESTRAINTS
REM HIGHEST DIFFERENCE PEAK 0.270, DEEPEST HOLE -0.423, 1-SIGMA LEVEL 0.049
;
data_global
_journal_date_recd_electronic     2012-08-03
_journal_date_accepted     2012-08-15
_journal_name_full     'Acta Crystallographica, Section E'
_journal_year     2012
_journal_volume     68
_journal_issue      9
_journal_page_first     o2745
_journal_page_last     o2745
_journal_paper_category     QO
_journal_paper_doi     10.1107/S1600536812035866
_journal_coeditor_code     RK2377
_publ_contact_author_name     'Prof. B. Thimme Gowda'
_publ_contact_author_address
;
  Department of Chemistry
  Mangalore University
  Mangalagangotri 574 199
  Mangalore, India
;
_publ_contact_author_email     gowdabt@yahoo.com
_publ_contact_author_fax     '91 824 2287367'
_publ_contact_author_phone     '91 824 2287262'
_publ_section_title
;
<i>N</i>-(4-Methylphenyl)-2-nitrobenzenesulfonamide
;
loop_
    _publ_author_name
    _publ_author_address
    'U. Chaithanya'
; Department of Chemistry
  Mangalore University
  Mangalagangotri 574 199
  Mangalore, India
;
    'Sabine Foro'
; Institute of Materials Science
  Darmstadt University of Technology
  Petersenstrasse 23
  D-64287 Darmstadt, Germany
;
    'B. Thimme Gowda'
; Department of Chemistry
  Mangalore University
  Mangalagangotri 574 199
  Mangalore, India
;
