# Supplementary material for: N-(4-Methyl­phen­yl)-2-nitro­benzene­sulfonamide
Source: Acta Crystallogr Sect E Struct Rep Online. 2012 Aug 23;68(Pt 9):o2745. doi: 10.1107/S1600536812035866 (PMC3435757; doi:10.1107/S1600536812035866)
Supplement: Supplementary file 2 [file e-68-o2745-Isup2.hkl]

# 
# h,k,l, Fc-squared, Fo-squared, sigma(Fo-squared) and status flag 
# 
data_I
_shelx_title ' CNS7 P21/C' 
_shelx_refln_list_code          4 
_shelx_F_calc_maximum      141.87 
_exptl_crystal_F_000       608.00 
_reflns_d_resolution_high  0.8001 
 
loop_ 
 _symmetry_equiv_pos_as_xyz 
 'x, y, z' 
 '-x, y+1/2, -z+1/2' 
 '-x, -y, -z' 
 'x, -y-1/2, z-1/2' 
 
_cell_length_a     8.2787 
_cell_length_b    11.2017 
_cell_length_c    14.6435 
_cell_angle_alpha  90.000 
_cell_angle_beta   91.116 
_cell_angle_gamma  90.000 
 
_shelx_F_squared_multiplier     1.000 
 
loop_ 
 _refln_index_h 
 _refln_index_k 
 _refln_index_l 
 _refln_F_squared_calc 
 _refln_F_squared_meas 
 _refln_F_squared_sigma 
 _refln_observed_status 
   2   0   0      411.64      463.33      2.67 o 
   3   0   0      914.49      864.60      4.50 o 
   4   0   0      789.63      738.02      4.90 o 
   5   0   0      280.17      288.71      3.60 o 
   6   0   0     2051.59     1984.48     10.02 o 
   7   0   0      680.81      665.51      6.62 o 
   8   0   0      145.88      146.11      3.81 o 
   9   0   0      220.38      205.23      4.66 o 
  10   0   0       17.13       20.08      2.75 o 
   1   1   0      140.93      132.25      1.30 o 
   2   1   0    10872.43     9558.24    136.05 o 
   3   1   0     2549.07     2582.57      9.42 o 
   4   1   0        0.65        3.30      0.76 o 
   5   1   0        4.58        3.99      0.88 o 
   6   1   0       80.13       72.74      1.81 o 
   7   1   0      364.75      347.46      3.50 o 
   8   1   0      193.40      194.86      6.77 o 
   9   1   0       64.18       55.54      2.38 o 
  10   1   0       98.15      105.25      4.28 o 
   0   2   0     1185.58     1234.91      7.44 o 
   1   2   0       31.01       33.69      0.99 o 
   2   2   0      564.52      568.74      3.70 o 
   3   2   0     7247.47     7005.00     51.14 o 
   4   2   0     2652.72     2543.61      6.52 o 
   5   2   0      651.96      624.06      3.72 o 
   6   2   0       35.18       30.05      4.22 o 
   7   2   0       59.49       59.79      1.89 o 
   8   2   0      128.72      123.84      3.55 o 
   9   2   0       52.24       56.68      3.04 o 
  10   2   0       10.58        7.04      2.53 o 
   1   3   0      323.06      366.79      2.26 o 
   2   3   0      900.97      860.28      5.02 o 
   3   3   0      952.56     1010.42      5.29 o 
   4   3   0      796.95      779.91      5.17 o 
   5   3   0      323.73      341.39      3.91 o 
   6   3   0      482.30      463.76      5.03 o 
   7   3   0       50.11       51.89      2.41 o 
   8   3   0       76.30       78.77      2.98 o 
   9   3   0       38.77       49.94      3.10 o 
  10   3   0       13.97       18.23      3.11 o 
   0   4   0      903.16      921.22      8.71 o 
   1   4   0     1009.85      985.69      2.16 o 
   2   4   0     1105.63     1150.75      6.90 o 
   3   4   0      126.70      138.86      2.69 o 
   4   4   0      100.64      123.85      2.41 o 
   5   4   0       47.45       39.10      1.77 o 
   6   4   0      269.45      232.64      3.76 o 
   7   4   0       72.02       71.54      2.82 o 
   8   4   0       11.13       14.11      2.18 o 
   9   4   0       15.46       20.11      2.46 o 
   1   5   0      102.64       85.85      0.77 o 
   2   5   0      560.26      601.89      2.31 o 
   3   5   0        0.00        0.16      0.51 o 
   4   5   0      258.71      274.72      3.54 o 
   5   5   0       39.07       36.15      1.80 o 
   6   5   0       77.61       72.87      2.50 o 
   7   5   0        0.67        1.50      1.81 o 
   8   5   0        0.00        2.31      2.34 o 
   9   5   0        0.12        4.21      2.50 o 
   0   6   0       66.18       39.79      1.14 o 
   1   6   0        4.88       15.54      0.53 o 
   2   6   0      423.84      385.82      1.90 o 
   3   6   0      404.60      408.88      7.57 o 
   4   6   0       95.56       78.74      2.53 o 
   5   6   0      356.14      344.53      4.37 o 
   6   6   0       68.87       69.48      2.56 o 
   7   6   0      122.90      127.90      3.44 o 
   8   6   0       99.56      102.94      2.74 o 
   9   6   0       69.95       74.53      4.33 o 
   1   7   0       22.77       25.46      1.27 o 
   2   7   0        9.09        9.21      0.79 o 
   3   7   0        4.07        4.31      0.88 o 
   4   7   0       58.74       64.13      1.77 o 
   5   7   0        0.62       -0.19      1.04 o 
   6   7   0        8.88        4.60      1.47 o 
   7   7   0       12.65       10.55      2.55 o 
   8   7   0       13.94       14.95      3.00 o 
   0   8   0      309.77      333.20      3.06 o 
   1   8   0       35.77       42.03      1.00 o 
   2   8   0        3.62        8.99      1.19 o 
   3   8   0        5.68        5.87      1.33 o 
   4   8   0        0.15       -1.35      1.87 o 
   5   8   0       37.04       29.32      2.46 o 
   6   8   0      122.38      119.09      2.55 o 
   7   8   0        0.64       -1.11      1.67 o 
   8   8   0        2.12       -0.57      1.95 o 
   1   9   0      150.01      158.29      2.04 o 
   2   9   0      137.49      126.34      2.85 o 
   3   9   0        0.99        2.45      1.42 o 
   4   9   0        5.53        3.74      2.22 o 
   5   9   0        7.01        4.36      2.27 o 
   6   9   0        6.55        8.09      2.47 o 
   7   9   0       64.12       57.04      3.31 o 
   0  10   0        0.07       -1.15      1.15 o 
   1  10   0      185.30      188.08      2.68 o 
   2  10   0      146.08      148.10      8.17 o 
   3  10   0      642.63      625.20      5.31 o 
   4  10   0      105.31      108.42      3.79 o 
   5  10   0       36.57       37.47      2.90 o 
   6  10   0       69.15       69.37      3.39 o 
   7  10   0       58.97       59.13      3.46 o 
   1  11   0       13.84       10.59      1.11 o 
   2  11   0      199.10      197.26      3.21 o 
   3  11   0        0.00        2.99      2.15 o 
   4  11   0       90.36       91.98      3.78 o 
   5  11   0       16.02       17.36      2.65 o 
   6  11   0        1.22        2.69      2.37 o 
   0  12   0       17.94       15.11      2.04 o 
   1  12   0       52.00       49.96      3.35 o 
   2  12   0       64.58       63.95      2.24 o 
   3  12   0        0.64        1.20      2.25 o 
   4  12   0       61.77       62.99      3.45 o 
   5  12   0       89.92       97.84      4.18 o 
   1  13   0        4.92        1.96      2.06 o 
   2  13   0        0.26        2.35      1.97 o 
   3  13   0        0.02        3.06      1.98 o 
   0  14   0       12.57        7.37      2.37 o 
 -10   1   1       82.61       84.16      3.31 o 
  -9   1   1       83.12       87.54      3.47 o 
  -8   1   1       51.54       57.41      2.04 o 
  -7   1   1       51.49       48.21      1.72 o 
  -6   1   1      270.21      268.88      2.79 o 
  -5   1   1      116.46      122.65      1.78 o 
  -4   1   1      458.39      437.86      8.54 o 
  -3   1   1     7167.55     6364.56    106.21 o 
  -2   1   1    13395.36    10749.34     47.00 o 
  -1   1   1      344.40      384.25      2.28 o 
   1   1   1     2076.82     1988.43     14.28 o 
   2   1   1     2085.61     2051.25     14.44 o 
   3   1   1     4269.55     4323.06     18.71 o 
   4   1   1        0.38        0.78      0.85 o 
   5   1   1       45.65       41.95      1.56 o 
   6   1   1      345.48      364.26      3.32 o 
   7   1   1      330.79      314.30     10.61 o 
   8   1   1        8.33       12.89      1.65 o 
   9   1   1        0.49       -0.47      1.62 o 
  10   1   1        0.31       -1.51      1.84 o 
 -10   2   1        0.89        0.45      1.81 o 
  -9   2   1       49.49       48.10      3.02 o 
  -8   2   1        2.33        2.60      2.01 o 
  -7   2   1      106.53      105.60      2.95 o 
  -6   2   1       50.48       46.22      2.11 o 
  -5   2   1      163.72      176.51      2.85 o 
  -4   2   1       45.78       45.38      1.55 o 
  -3   2   1     2006.57     2135.00      6.79 o 
  -2   2   1     4126.65     3972.79      7.76 o 
  -1   2   1     8000.71     7468.31     31.32 o 
   0   2   1     9078.89     7872.33     22.78 o 
   1   2   1       26.83       22.96      0.91 o 
   2   2   1      133.76       92.49      1.62 o 
   3   2   1     2011.29     1870.30     19.59 o 
   4   2   1     1609.03     1409.91      5.92 o 
   5   2   1      400.44      394.00      5.09 o 
   6   2   1     1457.46     1453.53     12.29 o 
   7   2   1      139.26      137.97      3.66 o 
   8   2   1      210.75      230.13      4.20 o 
   9   2   1      129.65      128.17      3.97 o 
  10   2   1       56.19       54.03      3.35 o 
 -10   3   1       51.76       55.82      2.65 o 
  -9   3   1        0.01        2.47      2.40 o 
  -8   3   1        5.63        4.63      1.96 o 
  -7   3   1      241.45      229.73      3.91 o 
  -6   3   1      112.75      117.47      2.75 o 
  -5   3   1       54.39       53.20      1.82 o 
  -4   3   1     2886.18     2932.01      9.43 o 
  -3   3   1        8.94        5.41      0.89 o 
  -2   3   1       27.01       23.28      1.20 o 
  -1   3   1      540.49      518.48      2.01 o 
   0   3   1      327.32      350.73      1.85 o 
   1   3   1       16.53       18.42      2.12 o 
   2   3   1      100.93       76.95      1.71 o 
   3   3   1      427.81      457.07      3.50 o 
   4   3   1       42.84       51.04      1.74 o 
   5   3   1        0.03       -0.49      1.28 o 
   6   3   1      281.24      261.96      4.06 o 
   7   3   1       10.43        8.56      1.86 o 
   8   3   1       19.86       20.72      2.28 o 
   9   3   1       36.65       40.10      3.10 o 
  10   3   1       65.36       74.47      3.85 o 
  -9   4   1       13.72       18.69      3.46 o 
  -8   4   1       12.27       13.68      2.11 o 
  -7   4   1       26.23       25.71      2.06 o 
  -6   4   1      163.79      158.17      3.11 o 
  -5   4   1      176.22      163.72      2.78 o 
  -4   4   1      704.50      714.90      5.03 o 
  -3   4   1       60.04       69.48      2.10 o 
  -2   4   1      374.71      477.51      8.46 o 
  -1   4   1      965.93      951.09      5.13 o 
   0   4   1        9.63        3.63      0.29 o 
   1   4   1        1.57        1.58      0.51 o 
   2   4   1       30.14       23.06      0.61 o 
   3   4   1     4584.84     4477.29     13.72 o 
   4   4   1      221.15      237.35      3.31 o 
   5   4   1      130.51      131.42      2.78 o 
   6   4   1      103.59      119.29      3.03 o 
   7   4   1       61.07       66.00      2.78 o 
   8   4   1      167.51      147.64      3.90 o 
   9   4   1      181.01      178.48      4.42 o 
  -9   5   1      130.80      137.02      4.87 o 
  -8   5   1      329.83      346.82      6.73 o 
  -7   5   1      292.94      303.09      5.93 o 
  -6   5   1       27.51       29.28      1.91 o 
  -5   5   1      324.02      342.51      4.00 o 
  -4   5   1        8.97        2.17      1.23 o 
  -3   5   1       10.60        6.16      0.93 o 
  -2   5   1      794.64      749.17      3.94 o 
  -1   5   1      692.27      692.83      2.58 o 
   0   5   1     1264.28     1345.47      4.14 o 
   1   5   1      174.90      172.10      2.45 o 
   2   5   1      603.30      707.18      6.96 o 
   3   5   1      121.07      134.86      2.83 o 
   4   5   1      110.78      113.97      2.92 o 
   5   5   1        0.32       -1.06      1.42 o 
   6   5   1        8.72        5.83      1.68 o 
   7   5   1      108.39       99.96      3.22 o 
   8   5   1       53.51       44.42      3.03 o 
   9   5   1       28.66       34.90      2.89 o 
  -9   6   1       19.18       19.94      3.16 o 
  -8   6   1       50.05       57.80      3.75 o 
  -7   6   1      108.21      105.55      3.34 o 
  -6   6   1      136.83      130.57      3.84 o 
  -5   6   1       77.90       70.87      1.76 o 
  -4   6   1       50.15       43.17      1.50 o 
  -3   6   1      567.07      570.81      4.19 o 
  -2   6   1      167.09      159.76      1.57 o 
  -1   6   1      158.95      167.51      1.38 o 
   0   6   1     2408.34     2477.60      8.67 o 
   1   6   1     2865.90     2958.65     12.00 o 
   2   6   1      465.47      467.68      2.41 o 
   3   6   1       53.55       60.38      1.56 o 
   4   6   1      287.42      265.32      4.36 o 
   5   6   1        2.79        1.63      1.57 o 
   6   6   1        8.65        9.26      1.87 o 
   7   6   1       77.66       82.69      3.02 o 
   8   6   1       15.69       20.06      2.52 o 
   9   6   1       93.56       96.34      3.67 o 
  -8   7   1       14.19       10.74      2.99 o 
  -7   7   1      332.99      337.24      4.92 o 
  -6   7   1        2.54        3.10      1.24 o 
  -5   7   1       46.62       49.98      1.40 o 
  -4   7   1       91.38       83.83      1.99 o 
  -3   7   1       29.08       30.96      1.34 o 
  -2   7   1       95.30      106.94      1.21 o 
  -1   7   1       24.10       29.15      0.83 o 
   0   7   1       69.00       55.59      0.96 o 
   1   7   1      537.42      606.52      2.63 o 
   2   7   1       39.96       44.79      1.46 o 
   3   7   1      607.82      592.97      5.68 o 
   4   7   1       82.13       66.98      1.88 o 
   5   7   1       28.74       24.86      1.48 o 
   6   7   1       53.78       49.17      2.52 o 
   7   7   1       28.91       27.28      2.47 o 
   8   7   1       13.23       17.36      2.60 o 
  -8   8   1       58.41       47.22      2.41 o 
  -7   8   1       27.58       29.10      2.13 o 
  -6   8   1       33.95       33.08      1.79 o 
  -5   8   1      424.12      393.62      3.82 o 
  -4   8   1      814.28      778.60      7.66 o 
  -3   8   1      591.24      572.45      6.33 o 
  -2   8   1      728.95      730.55      5.38 o 
  -1   8   1      345.49      343.40      2.20 o 
   0   8   1      217.11      217.57      3.10 o 
   1   8   1     1049.47     1042.75      3.66 o 
   2   8   1      104.16      111.16      2.10 o 
   3   8   1      117.99      118.54      5.91 o 
   4   8   1      290.74      289.05      3.53 o 
   5   8   1      193.06      184.21      4.15 o 
   6   8   1      172.91      164.87      2.92 o 
   7   8   1      204.25      198.43      2.77 o 
   8   8   1       88.37       96.63      4.29 o 
  -7   9   1       11.71       21.90      3.03 o 
  -6   9   1      174.18      178.81      4.76 o 
  -5   9   1      100.03       92.37      3.58 o 
  -4   9   1        0.22        0.64      2.17 o 
  -3   9   1       82.94       91.86      3.35 o 
  -2   9   1       84.45       89.55      2.16 o 
  -1   9   1      133.07      137.58      1.60 o 
   0   9   1       74.01       71.09      1.78 o 
   1   9   1        7.44        9.44      1.11 o 
   2   9   1       15.20       16.21      1.44 o 
   3   9   1        0.16       -0.86      1.47 o 
   4   9   1       58.68       58.01      2.28 o 
   5   9   1       38.16       33.72      2.73 o 
   6   9   1       93.70       83.98      2.39 o 
   7   9   1        0.41        2.29      2.39 o 
  -7  10   1        8.81        8.15      2.86 o 
  -6  10   1        1.97       -0.43      2.52 o 
  -5  10   1       80.27       81.59      3.73 o 
  -4  10   1       29.66       25.68      2.71 o 
  -3  10   1        7.08        8.16      2.22 o 
  -2  10   1       58.74       46.82      3.76 o 
  -1  10   1       67.31       59.97      1.27 o 
   0  10   1       17.59       13.40      1.02 o 
   1  10   1      177.26      170.56      2.21 o 
   2  10   1        4.83        0.46      1.39 o 
   3  10   1      105.14       99.55      7.98 o 
   4  10   1      126.36      120.80      3.47 o 
   5  10   1       18.12       14.06      2.48 o 
   6  10   1        6.78        4.41      2.53 o 
   7  10   1        1.73        2.65      2.64 o 
  -6  11   1       84.48       87.90      4.21 o 
  -5  11   1       78.27       82.78      3.78 o 
  -4  11   1        0.74        1.56      2.10 o 
  -3  11   1       51.00       56.23      3.14 o 
  -2  11   1      162.04      158.62      4.09 o 
  -1  11   1      155.48      139.93      2.17 o 
   0  11   1       39.31       37.41      1.39 o 
   1  11   1       30.59       26.06      2.68 o 
   2  11   1       25.35       22.76      1.75 o 
   3  11   1       32.22       30.64      1.97 o 
   4  11   1        6.17        1.42      1.96 o 
   5  11   1        0.05       -1.54      2.33 o 
   6  11   1       10.87       10.73      2.94 o 
  -5  12   1        0.61       -0.19      2.16 o 
  -4  12   1        1.21        4.74      2.57 o 
  -3  12   1      125.73      123.57      3.99 o 
  -2  12   1        9.86        7.57      2.15 o 
  -1  12   1        8.52        7.95      2.01 o 
   0  12   1       39.74       40.34      1.86 o 
   1  12   1       24.11       25.63      1.72 o 
   2  12   1      115.20      119.24      5.71 o 
   3  12   1       82.49       84.77      8.98 o 
   4  12   1        0.12        2.84      2.12 o 
   5  12   1       31.92       37.44      3.32 o 
  -3  13   1        7.89       11.80      2.47 o 
  -2  13   1        2.66        1.34      2.02 o 
  -1  13   1        8.15        7.16      2.19 o 
   0  13   1        2.75        3.90      2.16 o 
   1  13   1        0.14       -1.17      1.38 o 
   2  13   1       37.16       40.58      3.90 o 
   3  13   1        0.36       -0.03      2.04 o 
 -10   0   2        0.24       -1.31      3.10 o 
  -9   0   2        6.04        7.36      1.67 o 
  -8   0   2      100.34      109.05      3.33 o 
  -7   0   2      115.74      101.24      2.91 o 
  -6   0   2      645.06      638.31      5.62 o 
  -5   0   2       25.73       24.02      1.40 o 
  -4   0   2      211.37      226.55      2.71 o 
  -3   0   2     1332.58     1387.10      5.33 o 
  -2   0   2        7.34       13.58      2.08 o 
  -1   0   2      101.38      130.37      1.57 o 
   1   0   2      748.21      768.98      2.16 o 
   2   0   2    20127.00    16642.31     78.88 o 
   3   0   2     1656.46     1684.47      6.74 o 
   4   0   2       46.42       55.65      1.79 o 
   5   0   2      550.04      543.66      4.96 o 
   6   0   2      807.27      802.29      6.81 o 
   7   0   2       11.67       14.21      2.21 o 
   8   0   2       59.04       67.02      3.03 o 
   9   0   2      143.22      141.04      4.27 o 
  10   0   2       84.03       78.62      4.00 o 
 -10   1   2       50.36       61.47      3.03 o 
  -9   1   2       34.45       37.92      1.78 o 
  -8   1   2       55.83       53.88      2.58 o 
  -7   1   2       41.47       40.86      2.11 o 
  -6   1   2      344.88      334.09      7.59 o 
  -5   1   2       23.41       27.84      3.16 o 
  -4   1   2     1107.51     1153.02      5.66 o 
  -3   1   2      403.96      488.63     10.55 o 
  -2   1   2       60.81       70.83      1.87 o 
  -1   1   2       33.62       37.83      0.79 o 
   0   1   2     7400.87     6610.02     36.35 o 
   1   1   2     9784.05     8818.12     21.13 o 
   2   1   2     3189.87     3055.54     10.46 o 
   3   1   2      488.72      373.71      1.85 o 
   4   1   2       94.15      104.58      1.58 o 
   5   1   2        1.76        2.23      0.99 o 
   6   1   2      364.23      328.71      5.69 o 
   7   1   2      424.77      407.94      3.88 o 
   8   1   2        0.36       -0.16      1.48 o 
   9   1   2       24.57       22.21      2.25 o 
  10   1   2        5.49        4.70      3.73 o 
 -10   2   2       26.14       31.71      2.61 o 
  -9   2   2        0.00        1.63      1.76 o 
  -8   2   2       20.45       13.31      2.18 o 
  -7   2   2       49.83       50.08      2.30 o 
  -6   2   2        1.86       -0.22      1.38 o 
  -5   2   2       38.45       42.45      1.61 o 
  -4   2   2       43.11       40.54      1.42 o 
  -3   2   2      529.48      584.39      2.78 o 
  -2   2   2      776.81      825.29      9.79 o 
  -1   2   2     7014.58     6469.25    132.85 o 
   0   2   2     9446.64     8747.68    134.17 o 
   1   2   2     1094.80     1113.10      5.33 o 
   2   2   2     4481.35     4414.51     32.29 o 
   3   2   2      524.34      519.20      6.59 o 
   4   2   2     1425.70     1533.99     18.34 o 
   5   2   2       85.67       94.41      7.67 o 
   6   2   2        8.10        5.83      1.71 o 
   7   2   2        1.40        0.98      1.45 o 
   8   2   2       45.09       45.95      2.07 o 
   9   2   2       14.37       18.53      2.93 o 
  10   2   2        2.94        5.80      2.99 o 
 -10   3   2       34.48       32.55      2.60 o 
  -9   3   2      270.62      293.08      4.52 o 
  -8   3   2       57.87       57.60      2.08 o 
  -7   3   2      275.01      266.90      6.64 o 
  -6   3   2      145.40      144.80      2.29 o 
  -5   3   2       23.63       21.67      1.20 o 
  -4   3   2     1153.90     1072.61     20.28 o 
  -3   3   2     1428.58     1407.45      7.45 o 
  -2   3   2      715.70      738.37      4.90 o 
  -1   3   2     8377.64     7861.58     36.14 o 
   0   3   2     3051.02     2911.27      8.70 o 
   1   3   2      379.57      439.92      3.72 o 
   2   3   2        4.01        7.89      0.60 o 
   3   3   2      718.04      644.98      4.88 o 
   4   3   2       82.40       84.00      3.20 o 
   5   3   2      161.61      152.62      7.41 o 
   6   3   2     1865.49     1817.64      8.31 o 
   7   3   2       29.91       24.51      2.26 o 
   8   3   2       14.45       13.09      2.39 o 
   9   3   2       22.45       19.81      2.61 o 
  10   3   2        2.82        7.93      2.95 o 
  -9   4   2        0.06        3.34      3.00 o 
  -8   4   2        3.96        2.76      1.81 o 
  -7   4   2       15.26       10.74      1.96 o 
  -6   4   2      101.45       97.71      2.22 o 
  -5   4   2      103.78      116.45      2.11 o 
  -4   4   2      127.98      129.87      1.76 o 
  -3   4   2      645.27      686.58      7.94 o 
  -2   4   2      959.42     1104.49      6.56 o 
  -1   4   2      994.80     1111.26      8.39 o 
   0   4   2      352.92      376.15      2.86 o 
   1   4   2      263.67      266.10      3.36 o 
   2   4   2      108.11      115.53      1.81 o 
   3   4   2      267.75      262.60      3.52 o 
   4   4   2      165.82      166.44      3.73 o 
   5   4   2        4.19        6.78      1.70 o 
   6   4   2       70.75       76.12      2.78 o 
   7   4   2      294.98      301.84      4.82 o 
   8   4   2      433.15      431.81      6.24 o 
   9   4   2      120.90      126.06      4.14 o 
  -9   5   2       14.86       15.41      3.49 o 
  -8   5   2       66.95       53.90      3.75 o 
  -7   5   2        3.75        3.94      2.62 o 
  -6   5   2        1.34        1.24      1.22 o 
  -5   5   2        0.85        0.31      1.02 o 
  -4   5   2      287.11      289.72      2.00 o 
  -3   5   2        3.25        0.51      0.60 o 
  -2   5   2      495.79      526.18      5.91 o 
  -1   5   2      248.92      324.74      3.39 o 
   0   5   2     2658.97     2976.47      4.93 o 
   1   5   2        8.01       11.38      0.76 o 
   2   5   2      116.86      135.29      2.24 o 
   3   5   2      435.71      422.58      4.68 o 
   4   5   2      191.49      198.48      3.59 o 
   5   5   2      389.17      380.16      4.73 o 
   6   5   2       24.04       20.16      2.15 o 
   7   5   2       15.49       13.09      2.16 o 
   8   5   2        5.77        5.97      2.36 o 
   9   5   2       15.66       25.11      3.06 o 
  -9   6   2       34.99       33.73      3.71 o 
  -8   6   2       16.26       17.43      3.31 o 
  -7   6   2       95.28       86.95      3.71 o 
  -6   6   2       38.54       34.94      2.74 o 
  -5   6   2        0.02       -0.90      0.90 o 
  -4   6   2        7.86       10.90      1.25 o 
  -3   6   2       25.33       27.82      1.27 o 
  -2   6   2        3.66        2.50      0.70 o 
  -1   6   2      534.40      578.04      4.54 o 
   0   6   2      574.45      657.71      2.01 o 
   1   6   2       29.38       22.67      0.89 o 
   2   6   2      205.47      214.36      4.32 o 
   3   6   2      162.95      156.22      2.19 o 
   4   6   2      163.94      158.25      3.68 o 
   5   6   2        3.30        4.77      1.32 o 
   6   6   2       18.73       17.57      2.02 o 
   7   6   2      141.19      133.74      3.72 o 
   8   6   2       20.60       21.88      2.42 o 
   9   6   2       75.07       87.46      3.94 o 
  -8   7   2      168.95      166.90      3.52 o 
  -7   7   2      306.21      318.44      4.21 o 
  -6   7   2      352.08      355.32      5.10 o 
  -5   7   2      200.73      194.17      2.93 o 
  -4   7   2      280.47      262.87      7.64 o 
  -3   7   2     1385.10     1396.20     16.18 o 
  -2   7   2     2047.03     2082.46      5.49 o 
  -1   7   2      787.67      736.66      4.18 o 
   0   7   2      668.55      686.23      4.12 o 
   1   7   2      951.83      978.34      3.29 o 
   2   7   2      334.65      335.77      3.13 o 
   3   7   2      159.13      153.63      2.78 o 
   4   7   2      252.43      229.24      3.00 o 
   5   7   2      222.19      215.16      3.04 o 
   6   7   2      182.22      178.65      3.94 o 
   7   7   2      286.12      266.15      4.89 o 
   8   7   2       39.18       38.48      2.96 o 
  -8   8   2       13.85       11.99      1.94 o 
  -7   8   2       53.28       55.68      2.46 o 
  -6   8   2        0.69        3.76      1.65 o 
  -5   8   2        8.43        8.06      1.62 o 
  -4   8   2       64.97       56.86      2.91 o 
  -3   8   2      399.26      384.37      5.36 o 
  -2   8   2       16.02       17.36      1.26 o 
  -1   8   2        1.08        0.54      0.81 o 
   0   8   2      497.43      532.63      2.86 o 
   1   8   2      170.72      184.79      1.80 o 
   2   8   2      100.66       91.81      1.98 o 
   3   8   2       69.47       63.78      1.88 o 
   4   8   2      221.63      189.13      4.42 o 
   5   8   2        9.31        7.14      1.56 o 
   6   8   2        8.72        8.17      1.58 o 
   7   8   2        0.51        0.44      2.38 o 
   8   8   2       13.63       17.05      2.52 o 
  -7   9   2      196.67      187.70      5.20 o 
  -6   9   2       89.51       90.85      3.85 o 
  -5   9   2      283.34      283.62      5.46 o 
  -4   9   2      109.63      100.72      3.66 o 
  -3   9   2      480.44      444.03      6.08 o 
  -2   9   2     1045.92     1001.29      5.62 o 
  -1   9   2      178.41      170.35      2.90 o 
   0   9   2       19.00       24.48      0.96 o 
   1   9   2      851.40      800.76      4.16 o 
   2   9   2      486.56      465.65      4.15 o 
   3   9   2      384.99      363.38      7.96 o 
   4   9   2      651.43      625.55      5.24 o 
   5   9   2       11.64       12.49      1.68 o 
   6   9   2       10.54       12.00      1.74 o 
   7   9   2       35.56       36.18      2.56 o 
  -7  10   2        4.49       -1.56      2.65 o 
  -6  10   2        5.98        9.54      2.81 o 
  -5  10   2       31.32       29.66      3.06 o 
  -4  10   2       26.40       29.39      2.81 o 
  -3  10   2      111.24      129.50      3.77 o 
  -2  10   2       22.31       16.86      2.42 o 
  -1  10   2       38.41       34.60      1.31 o 
   0  10   2        1.98        1.44      0.98 o 
   1  10   2        8.50       11.80      1.38 o 
   2  10   2       35.11       31.07      1.81 o 
   3  10   2      396.93      409.35      4.37 o 
   4  10   2        3.70        9.74      2.38 o 
   5  10   2       26.06       27.72      2.64 o 
   6  10   2        5.28        4.60      1.50 o 
   7  10   2       32.81       36.18      2.90 o 
  -6  11   2       10.16        8.52      2.52 o 
  -5  11   2        0.43        1.72      2.19 o 
  -4  11   2       35.59       26.60      2.87 o 
  -3  11   2      131.63      136.60      4.14 o 
  -2  11   2        1.52        4.23      2.25 o 
  -1  11   2        5.36        3.95      1.94 o 
   0  11   2       34.54       40.06      1.50 o 
   1  11   2      167.37      150.77      2.74 o 
   2  11   2       49.16       43.32      1.95 o 
   3  11   2        4.01        7.44      1.70 o 
   4  11   2        0.04        1.62      3.01 o 
   5  11   2        0.41       -0.30      1.97 o 
   6  11   2        2.48        1.79      1.67 o 
  -5  12   2        0.15        0.26      2.76 o 
  -4  12   2       32.65       33.60      2.87 o 
  -3  12   2       11.33       12.61      2.68 o 
  -2  12   2        6.42        4.06      2.34 o 
  -1  12   2        2.45       -0.29      2.16 o 
   0  12   2        4.68        8.81      1.56 o 
   1  12   2       14.72        9.07      1.47 o 
   2  12   2        1.53        1.76      1.36 o 
   3  12   2        1.00        2.59      1.74 o 
   4  12   2       48.44       40.73      2.23 o 
   5  12   2       31.36       31.07      2.89 o 
  -3  13   2       87.84      105.67      4.31 o 
  -2  13   2       15.67       19.47      2.77 o 
  -1  13   2        5.11        6.66      2.36 o 
   0  13   2       69.96       74.62      3.46 o 
   1  13   2       27.38       26.91      2.40 o 
   2  13   2       61.82       56.81      2.26 o 
   3  13   2       75.31       78.88     10.47 o 
 -10   1   3      105.74      114.23      3.50 o 
  -9   1   3      175.29      170.51      3.65 o 
  -8   1   3      122.53      113.55      3.56 o 
  -7   1   3      106.43      113.18      3.61 o 
  -6   1   3      608.45      578.61      9.55 o 
  -5   1   3      149.71      122.01      2.99 o 
  -4   1   3      676.76      760.12      5.00 o 
  -3   1   3     1781.83     1830.59     21.50 o 
  -2   1   3      367.15      375.29      1.48 o 
  -1   1   3     8173.36     7747.28     28.67 o 
   0   1   3    11823.33    10916.48     42.76 o 
   1   1   3       69.10       86.87      0.77 o 
   2   1   3     5556.46     5059.35     28.70 o 
   3   1   3      395.15      362.75      4.84 o 
   4   1   3      207.06      181.35      3.77 o 
   5   1   3     1235.45     1255.88      5.47 o 
   6   1   3     1156.35     1114.01      5.70 o 
   7   1   3      363.13      368.50      7.55 o 
   8   1   3      159.08      155.91      2.89 o 
   9   1   3      128.22      134.48      2.95 o 
  10   1   3        0.53        2.04      1.93 o 
 -10   2   3       60.73       62.38      3.05 o 
  -9   2   3      141.56      148.93      3.41 o 
  -8   2   3       68.63       73.58      2.53 o 
  -7   2   3      237.27      220.17      2.55 o 
  -6   2   3       65.49       73.89      2.86 o 
  -5   2   3      158.07      148.98      2.94 o 
  -4   2   3      707.64      672.55      5.40 o 
  -3   2   3     1629.81     1838.73     21.35 o 
  -2   2   3     1022.69     1027.94      9.14 o 
  -1   2   3       20.58       38.47      0.70 o 
   0   2   3      117.60      172.46      2.04 o 
   1   2   3     1733.03     1624.93     14.49 o 
   2   2   3      597.59      663.59      6.97 o 
   3   2   3      869.88      959.54     11.35 o 
   4   2   3      388.07      390.78      2.30 o 
   5   2   3       96.81      100.95      3.53 o 
   6   2   3        4.63        6.81      1.50 o 
   7   2   3       31.07       27.31      1.73 o 
   8   2   3      280.71      290.34      3.67 o 
   9   2   3       47.63       53.65      3.12 o 
  10   2   3       58.66       66.30      2.61 o 
  -9   3   3        6.63        5.85      1.94 o 
  -8   3   3        1.27        1.14      1.66 o 
  -7   3   3       12.10       15.51      1.27 o 
  -6   3   3       15.30       17.74      1.42 o 
  -5   3   3      787.77      833.10      8.01 o 
  -4   3   3      380.82      387.65      7.72 o 
  -3   3   3      175.70      192.39      2.90 o 
  -2   3   3       32.07       54.88      1.33 o 
  -1   3   3     2120.10     2167.17      6.03 o 
   0   3   3     3408.49     3460.14     17.55 o 
   1   3   3        9.71       14.37      0.65 o 
   2   3   3      943.14      923.50     10.70 o 
   3   3   3       10.52       20.50      0.76 o 
   4   3   3        6.82       24.79      0.91 o 
   5   3   3       13.47       16.33      2.19 o 
   6   3   3      687.76      653.20      4.57 o 
   7   3   3      219.11      215.24      5.15 o 
   8   3   3        0.27        1.78      1.69 o 
   9   3   3       24.40       27.97      2.94 o 
  -9   4   3       58.99       65.62      4.23 o 
  -8   4   3       75.48       78.38      4.07 o 
  -7   4   3      132.73      124.38      5.24 o 
  -6   4   3      382.10      403.35      4.84 o 
  -5   4   3      173.00      170.87      1.78 o 
  -4   4   3      232.59      208.06      2.97 o 
  -3   4   3      287.85      336.83      5.18 o 
  -2   4   3      295.47      400.44      9.73 o 
  -1   4   3     1082.88     1106.39     12.83 o 
   0   4   3      135.12      172.20      1.70 o 
   1   4   3      754.87      798.87      6.77 o 
   2   4   3      116.03      126.20      2.37 o 
   3   4   3       62.85       81.72      1.40 o 
   4   4   3        4.13        0.93      0.96 o 
   5   4   3      347.96      366.57     22.27 o 
   6   4   3       28.57       30.77      2.49 o 
   7   4   3      128.70      137.75      3.77 o 
   8   4   3       12.40       15.08      2.47 o 
   9   4   3        4.08        6.60      2.38 o 
  -9   5   3       53.11       53.30      3.80 o 
  -8   5   3       37.27       40.31      3.29 o 
  -7   5   3        3.50        1.17      2.46 o 
  -6   5   3      189.58      192.25      4.54 o 
  -5   5   3       88.93       85.93      1.59 o 
  -4   5   3        0.26       -0.15      0.71 o 
  -3   5   3     2179.00     2231.25     26.35 o 
  -2   5   3     1347.86     1361.08      4.07 o 
  -1   5   3       30.72       14.86      0.98 o 
   0   5   3      556.28      548.33      7.20 o 
   1   5   3      603.24      590.84      2.77 o 
   2   5   3      305.61      281.65      4.33 o 
   3   5   3      265.36      289.94      2.45 o 
   4   5   3      597.74      536.96      5.72 o 
   5   5   3      367.13      360.96      3.50 o 
   6   5   3      476.89      470.72      5.79 o 
   7   5   3      120.42      124.40      3.59 o 
   8   5   3        4.73        5.79      2.46 o 
   9   5   3      133.47      147.87      4.38 o 
  -9   6   3        4.14        6.70      3.40 o 
  -8   6   3       33.11       38.24      3.29 o 
  -7   6   3        6.50        3.87      1.53 o 
  -6   6   3        0.21       -0.23      1.43 o 
  -5   6   3      284.49      279.88      3.32 o 
  -4   6   3      203.44      203.74      2.68 o 
  -3   6   3       89.29       72.32      2.53 o 
  -2   6   3      734.89      697.12      3.87 o 
  -1   6   3      385.30      440.55      3.76 o 
   0   6   3        8.41        9.69      0.56 o 
   1   6   3      939.56     1002.05      6.05 o 
   2   6   3      210.20      198.70      3.41 o 
   3   6   3        0.40        0.93      1.65 o 
   4   6   3      393.62      373.00      5.22 o 
   5   6   3       36.54       32.73      2.46 o 
   6   6   3      126.63      121.04      3.40 o 
   7   6   3       65.02       57.18      3.07 o 
   8   6   3        3.59        7.21      2.44 o 
   9   6   3        5.24        6.46      2.80 o 
  -8   7   3       12.00        8.70      1.93 o 
  -7   7   3        3.31        3.85      1.65 o 
  -6   7   3       11.63       15.81      1.69 o 
  -5   7   3      125.78      109.75      2.43 o 
  -4   7   3        2.27        0.90      1.21 o 
  -3   7   3      316.41      323.52      4.02 o 
  -2   7   3       11.25        9.41      0.85 o 
  -1   7   3      184.64      181.36      1.43 o 
   0   7   3       45.24       50.76      1.12 o 
   1   7   3      492.34      462.98      2.82 o 
   2   7   3      848.15      813.74      4.68 o 
   3   7   3       46.31       45.18      1.58 o 
   4   7   3       69.61       64.74      2.97 o 
   5   7   3       60.28       60.76      3.05 o 
   6   7   3       36.65       36.89      2.54 o 
   7   7   3       36.67       32.02      2.67 o 
   8   7   3        3.27        3.46      2.50 o 
  -8   8   3       30.17       41.47      2.41 o 
  -7   8   3      111.09      119.33      2.97 o 
  -6   8   3       87.84       95.39      5.24 o 
  -5   8   3      355.09      332.00      3.81 o 
  -4   8   3       75.35       71.63      3.01 o 
  -3   8   3      100.50      107.04      2.14 o 
  -2   8   3      295.83      289.96      3.69 o 
  -1   8   3      326.76      322.73      2.46 o 
   0   8   3       74.53       64.21      2.63 o 
   1   8   3        2.29        1.96      0.88 o 
   2   8   3      147.04      164.04      2.48 o 
   3   8   3        8.40       10.06      1.44 o 
   4   8   3      579.66      565.83      7.33 o 
   5   8   3       59.16       52.55      2.74 o 
   6   8   3        2.07       -0.16      2.11 o 
   7   8   3        0.66        0.92      2.39 o 
   8   8   3        3.17        1.39      2.34 o 
  -7   9   3       47.27       45.85      3.47 o 
  -6   9   3        1.26        0.73      2.37 o 
  -5   9   3       29.38       25.98      2.66 o 
  -4   9   3      261.65      251.97      5.01 o 
  -3   9   3      679.70      624.23      7.18 o 
  -2   9   3      151.42      154.67      4.78 o 
  -1   9   3      438.16      466.41      3.65 o 
   0   9   3      915.40      918.43      7.33 o 
   1   9   3       24.68       28.11      1.98 o 
   2   9   3       77.30       75.62      2.52 o 
   3   9   3      353.69      364.89     11.28 o 
   4   9   3       16.42       18.78      1.80 o 
   5   9   3       22.90       24.03      2.16 o 
   6   9   3       59.25       65.04      2.16 o 
   7   9   3       42.54       39.64      2.00 o 
  -7  10   3       15.91        9.61      2.77 o 
  -6  10   3        0.99       -2.54      2.76 o 
  -5  10   3        0.02       -1.45      2.50 o 
  -4  10   3       63.61       68.87      3.41 o 
  -3  10   3      251.77      234.48      4.88 o 
  -2  10   3       20.92       25.28      2.73 o 
  -1  10   3      624.52      579.34      7.33 o 
   0  10   3      184.29      183.88      2.30 o 
   1  10   3      169.73      152.63      2.60 o 
   2  10   3      163.10      159.89      6.37 o 
   3  10   3        6.59        6.10      1.55 o 
   4  10   3        6.39        2.24      1.52 o 
   5  10   3        7.92        3.79      1.72 o 
   6  10   3        0.37        0.28      1.67 o 
   7  10   3        3.25        1.55      4.00 o 
  -6  11   3       20.39       20.58      2.77 o 
  -5  11   3       95.17       97.71      3.86 o 
  -4  11   3      148.03      140.40      4.50 o 
  -3  11   3       33.88       32.58      2.64 o 
  -2  11   3        2.22        3.85      2.33 o 
  -1  11   3       14.63       14.54      1.51 o 
   0  11   3      150.68      150.74      2.82 o 
   1  11   3      340.55      337.67      3.90 o 
   2  11   3      137.85      138.39      2.79 o 
   3  11   3      154.79      162.92      3.14 o 
   4  11   3      194.30      199.74      4.06 o 
   5  11   3       72.99       76.32      7.09 o 
   6  11   3        6.23        2.27      1.64 o 
  -5  12   3        1.21        0.10      2.59 o 
  -4  12   3       22.33       16.63      2.81 o 
  -3  12   3        9.40       13.17      2.27 o 
  -2  12   3       19.86       23.92      2.52 o 
  -1  12   3        1.84        0.72      2.21 o 
   0  12   3       81.06       74.39      2.29 o 
   1  12   3        2.15        3.76      2.10 o 
   2  12   3       19.20       18.47      2.87 o 
   3  12   3       29.78       30.51      2.07 o 
   4  12   3        7.35       13.15      2.78 o 
   5  12   3        3.00       -0.36      2.22 o 
  -3  13   3       11.61       11.70      2.56 o 
  -2  13   3       17.52       18.27      3.00 o 
  -1  13   3       19.37       19.73      2.49 o 
   0  13   3        0.34       -2.33      2.33 o 
   1  13   3        2.58       -0.18      1.76 o 
   2  13   3        2.07       -0.93      2.16 o 
   3  13   3       37.78       39.45      3.41 o 
 -10   0   4      296.74      303.87      6.96 o 
  -9   0   4      162.77      183.52      5.38 o 
  -8   0   4      159.58      141.23      4.41 o 
  -7   0   4       51.80       49.90      3.01 o 
  -6   0   4      773.91      764.18      7.57 o 
  -5   0   4     1149.18     1226.27      8.60 o 
  -4   0   4     1232.27     1214.74      7.63 o 
  -3   0   4     3697.14     3612.53     11.57 o 
  -2   0   4     1420.65     1582.81      6.69 o 
  -1   0   4     6383.80     5795.64     44.59 o 
   0   0   4       81.67       93.59      1.51 o 
   1   0   4      361.38      352.93      2.82 o 
   2   0   4     9532.73     8809.19     55.76 o 
   3   0   4     2663.21     2764.53      7.78 o 
   4   0   4      395.68      377.61      3.24 o 
   5   0   4     4354.63     4164.19     14.04 o 
   6   0   4      383.44      365.12      4.97 o 
   7   0   4       80.54       71.30      3.05 o 
   8   0   4        4.48       -0.72      2.28 o 
   9   0   4       63.77       70.06      3.63 o 
  10   0   4        0.86       -0.47      2.48 o 
 -10   1   4       27.31       27.56      2.66 o 
  -9   1   4        0.07       -1.41      1.92 o 
  -8   1   4        0.65       -0.71      1.79 o 
  -7   1   4       18.12       21.54      1.36 o 
  -6   1   4       36.88       34.78      1.26 o 
  -5   1   4       53.46       54.66      1.20 o 
  -4   1   4      297.72      304.44      3.83 o 
  -3   1   4      280.58      295.85      1.69 o 
  -2   1   4      608.16      628.39      8.74 o 
  -1   1   4     1405.51     1476.62      7.74 o 
   0   1   4     1194.99     1226.54      3.56 o 
   1   1   4     1294.29     1255.15     16.40 o 
   2   1   4       93.57      123.53      1.60 o 
   3   1   4     1135.26     1176.36      6.89 o 
   4   1   4        3.35        1.30      0.63 o 
   5   1   4      788.32      817.49      4.69 o 
   6   1   4      475.27      503.71      9.94 o 
   7   1   4      447.70      454.41      4.20 o 
   8   1   4       71.85       76.20      2.35 o 
   9   1   4        9.12       10.19      1.95 o 
  10   1   4        1.41        1.82      2.03 o 
 -10   2   4       28.52       23.52      2.50 o 
  -9   2   4       79.42       70.21      2.82 o 
  -8   2   4        0.63       -0.63      1.67 o 
  -7   2   4       67.25       68.67      3.32 o 
  -6   2   4      605.68      615.12      9.91 o 
  -5   2   4      379.98      351.78      3.36 o 
  -4   2   4       13.58        5.53      0.65 o 
  -3   2   4      865.92      926.48      8.13 o 
  -2   2   4     1802.15     1938.79      8.80 o 
  -1   2   4     1647.99     1666.61     12.73 o 
   0   2   4     6632.48     6543.21     33.07 o 
   1   2   4        5.00       10.73      0.49 o 
   2   2   4     2129.70     2212.01     18.71 o 
   3   2   4      122.82      156.54      1.65 o 
   4   2   4        5.68        6.08      0.74 o 
   5   2   4      370.77      389.65      3.01 o 
   6   2   4      391.26      399.48      6.52 o 
   7   2   4        0.02       -0.85      1.52 o 
   8   2   4        3.29        6.98      1.86 o 
   9   2   4       36.48       38.36      2.07 o 
  -9   3   4        1.62       -0.72      1.96 o 
  -8   3   4       25.35       17.46      1.77 o 
  -7   3   4      243.26      240.32      3.55 o 
  -6   3   4        1.90        2.75      1.45 o 
  -5   3   4       14.46       15.48      0.88 o 
  -4   3   4       60.47       67.06      1.06 o 
  -3   3   4      128.69      134.69      1.24 o 
  -2   3   4      786.13      779.18     10.99 o 
  -1   3   4       58.34       66.30      2.21 o 
   0   3   4     4725.63     4740.13     29.28 o 
   1   3   4      868.00      912.64     10.51 o 
   2   3   4      162.19      131.73      1.59 o 
   3   3   4        4.85        5.32      0.65 o 
   4   3   4      158.79      151.21      2.80 o 
   5   3   4      972.38      932.69      9.52 o 
   6   3   4      338.62      316.74      7.35 o 
   7   3   4       67.73       67.01      2.21 o 
   8   3   4      443.13      467.71     10.17 o 
   9   3   4      179.52      197.32      4.85 o 
  -9   4   4       50.74       49.93      3.88 o 
  -8   4   4       70.80       83.99      4.11 o 
  -7   4   4       49.97       41.42      2.05 o 
  -6   4   4      105.72       89.99      2.23 o 
  -5   4   4      166.46      170.11      3.97 o 
  -4   4   4      128.40      106.46      1.33 o 
  -3   4   4        8.28       11.59      0.57 o 
  -2   4   4      372.99      345.48      2.57 o 
  -1   4   4       56.56       79.84      0.82 o 
   0   4   4     1286.77     1362.10      3.69 o 
   1   4   4        0.19        0.00      0.48 o 
   2   4   4      467.27      540.21      4.95 o 
   3   4   4       28.44       28.88      1.05 o 
   4   4   4      456.77      503.66      4.39 o 
   5   4   4       77.94       77.04      1.86 o 
   6   4   4      145.10      150.51      3.68 o 
   7   4   4      359.01      347.38      5.46 o 
   8   4   4       20.09       22.87      2.64 o 
   9   4   4       34.57       39.17      3.01 o 
  -9   5   4       46.90       56.01      3.97 o 
  -8   5   4       22.66       25.24      3.21 o 
  -7   5   4       18.58       16.13      2.63 o 
  -6   5   4      120.35      113.56      2.48 o 
  -5   5   4        6.61        7.41      1.29 o 
  -4   5   4       65.33       76.95      1.82 o 
  -3   5   4      187.99      192.95      2.31 o 
  -2   5   4       94.03      105.70      1.34 o 
  -1   5   4      552.14      586.79      2.34 o 
   0   5   4      392.60      456.16      2.18 o 
   1   5   4     1136.63     1188.16      6.19 o 
   2   5   4      311.14      293.57      3.96 o 
   3   5   4      247.06      231.41      2.33 o 
   4   5   4       41.45       46.60      2.20 o 
   5   5   4      494.76      510.02      6.10 o 
   6   5   4      188.55      186.70      9.04 o 
   7   5   4        4.96        7.00      2.18 o 
   8   5   4        1.43        1.98      2.46 o 
   9   5   4        0.50       -1.12      2.29 o 
  -9   6   4       33.13       39.02      5.22 o 
  -8   6   4      133.82      131.74      5.60 o 
  -7   6   4      188.87      189.27      7.24 o 
  -6   6   4      167.17      175.24      2.99 o 
  -5   6   4      556.04      550.25      4.54 o 
  -4   6   4        6.95        3.71      1.34 o 
  -3   6   4     1041.18     1068.20      7.73 o 
  -2   6   4      402.59      370.70      5.48 o 
  -1   6   4      660.50      650.57      3.12 o 
   0   6   4       26.70       21.81      1.37 o 
   1   6   4        2.87        6.82      0.64 o 
   2   6   4       59.03       51.34      1.01 o 
   3   6   4      327.39      314.29      8.83 o 
   4   6   4      230.02      237.46      4.39 o 
   5   6   4       47.82       39.90      1.80 o 
   6   6   4      106.78      106.97      4.20 o 
   7   6   4        7.34        6.14      2.17 o 
   8   6   4       32.51       28.32      2.68 o 
   9   6   4       10.01       13.27      3.11 o 
  -8   7   4        5.05        3.24      1.78 o 
  -7   7   4       51.01       48.06      2.31 o 
  -6   7   4        1.31       -0.53      1.58 o 
  -5   7   4       28.54       24.36      1.65 o 
  -4   7   4      260.59      274.65      3.42 o 
  -3   7   4      275.61      284.28      3.35 o 
  -2   7   4       47.61       42.61      1.13 o 
  -1   7   4      406.05      420.93      2.24 o 
   0   7   4      501.52      528.73      6.63 o 
   1   7   4       60.17       78.78      1.61 o 
   2   7   4       95.39       97.81      1.92 o 
   3   7   4     1268.11     1235.56      6.41 o 
   4   7   4       35.32       36.49      2.76 o 
   5   7   4        0.20       -2.32      2.32 o 
   6   7   4      117.46      119.60      2.66 o 
   7   7   4       67.98       70.41      3.46 o 
   8   7   4       22.51       26.06      3.09 o 
  -8   8   4        1.13        0.33      2.28 o 
  -7   8   4        2.64        1.52      1.68 o 
  -6   8   4       18.27       14.78      1.84 o 
  -5   8   4        0.00        0.60      1.52 o 
  -4   8   4      139.76      144.50      2.60 o 
  -3   8   4      129.25      131.82      2.64 o 
  -2   8   4       10.85        9.63      2.04 o 
  -1   8   4        1.40        1.81      1.14 o 
   0   8   4       28.77       27.41      1.84 o 
   1   8   4      187.29      213.67      6.33 o 
   2   8   4       12.25       10.72      1.28 o 
   3   8   4       31.81       33.06      1.69 o 
   4   8   4       12.22        7.91      1.61 o 
   5   8   4        0.30        0.26      1.39 o 
   6   8   4       29.86       28.26      2.42 o 
   7   8   4        1.65        1.85      2.24 o 
   8   8   4        0.73       -2.22      2.84 o 
  -7   9   4        9.87        7.90      2.55 o 
  -6   9   4        6.30        7.20      2.25 o 
  -5   9   4       73.45       64.09      3.22 o 
  -4   9   4        8.18        6.79      2.21 o 
  -3   9   4       42.35       47.87      2.84 o 
  -2   9   4       32.58       32.80      1.97 o 
  -1   9   4      205.47      211.69      3.32 o 
   0   9   4      243.03      253.91      5.84 o 
   1   9   4        2.76        3.41      1.94 o 
   2   9   4       22.08       19.34      2.27 o 
   3   9   4      317.73      301.87      6.86 o 
   4   9   4      113.63      116.04      2.65 o 
   5   9   4       46.50       45.91      2.05 o 
   6   9   4       18.71       19.12      2.04 o 
   7   9   4        2.10       -0.88      2.38 o 
  -6  10   4      146.50      148.28      4.82 o 
  -5  10   4       74.06       79.15      3.73 o 
  -4  10   4       82.67       95.20      3.80 o 
  -3  10   4      233.29      246.05      5.03 o 
  -2  10   4      365.58      349.31      3.90 o 
  -1  10   4      193.72      173.57     10.07 o 
   0  10   4      119.04      113.76      3.05 o 
   1  10   4       28.37       28.33      2.61 o 
   2  10   4       43.54       40.89      1.82 o 
   3  10   4      108.06      113.69     10.26 o 
   4  10   4       70.34       59.85      2.20 o 
   5  10   4        8.84        5.07      1.93 o 
   6  10   4       29.34       28.14      1.78 o 
  -6  11   4       28.33       27.53      3.02 o 
  -5  11   4       38.66       40.86      3.25 o 
  -4  11   4        1.45        0.15      2.53 o 
  -3  11   4       51.82       48.06      2.91 o 
  -2  11   4       51.08       53.37      2.94 o 
  -1  11   4      149.39      157.81      8.81 o 
   0  11   4       32.42       30.30      1.91 o 
   1  11   4       20.19       15.10      2.54 o 
   2  11   4       74.70       81.59      3.66 o 
   3  11   4       26.45       26.97      1.92 o 
   4  11   4       57.31       60.79      2.38 o 
   5  11   4       15.76       19.66      1.94 o 
  -4  12   4        3.45        1.15      2.47 o 
  -3  12   4       19.06       23.12      2.92 o 
  -2  12   4       19.54       13.85      2.77 o 
  -1  12   4        4.11        2.79      2.04 o 
   0  12   4        5.87        3.26      1.41 o 
   1  12   4       17.69       15.86      2.48 o 
   2  12   4       36.14       32.48      2.79 o 
   3  12   4       55.75       49.00      3.41 o 
   4  12   4        0.00       -0.21      1.61 o 
  -3  13   4        0.15        2.67      2.63 o 
  -2  13   4        3.56        2.59      2.09 o 
  -1  13   4       45.64       47.48      3.19 o 
   0  13   4       13.04       12.11      2.24 o 
   1  13   4       25.69       31.64      2.75 o 
   2  13   4       71.62       69.32      3.71 o 
   3  13   4       18.14       20.44      2.70 o 
  -9   1   5       54.52       57.27      2.71 o 
  -8   1   5       32.92       30.71      2.20 o 
  -7   1   5        5.44        4.92      1.68 o 
  -6   1   5       40.51       43.32      2.68 o 
  -5   1   5      277.61      251.96      3.01 o 
  -4   1   5        5.89        6.47      1.34 o 
  -3   1   5     1629.74     1629.56      6.39 o 
  -2   1   5       15.44       10.85      0.58 o 
  -1   1   5     1286.10     1457.29      8.53 o 
   0   1   5       67.74       82.41      1.13 o 
   1   1   5       84.90      105.79      0.95 o 
   2   1   5     3276.01     3314.52     19.72 o 
   3   1   5     1683.61     1823.81      9.67 o 
   4   1   5       87.49       75.96      1.17 o 
   5   1   5        7.22        8.22      0.89 o 
   6   1   5        3.13        1.11      1.33 o 
   7   1   5        0.36        0.22      1.57 o 
   8   1   5       22.60       27.36      1.95 o 
   9   1   5        3.99        2.45      2.41 o 
  -9   2   5      129.83      140.13      3.48 o 
  -8   2   5       23.14       24.88      2.04 o 
  -7   2   5       99.83      103.87      2.59 o 
  -6   2   5      400.43      361.93      9.55 o 
  -5   2   5       27.84       23.34      1.46 o 
  -4   2   5      840.82      860.19     19.21 o 
  -3   2   5     1687.67     1564.38      8.86 o 
  -2   2   5     2273.89     2253.72     13.34 o 
  -1   2   5       37.39       74.85      0.90 o 
   0   2   5      229.39      222.92      3.74 o 
   1   2   5      155.47      214.26      2.55 o 
   2   2   5       77.86       67.45      0.83 o 
   3   2   5     2198.03     2184.72     20.05 o 
   4   2   5      450.13      424.18      4.46 o 
   5   2   5      884.89      882.92      3.90 o 
   6   2   5      578.24      541.54      4.30 o 
   7   2   5      313.00      302.65      3.63 o 
   8   2   5      117.70      115.84      3.88 o 
   9   2   5       75.35       80.88      2.54 o 
  -9   3   5        1.92        4.59      1.91 o 
  -8   3   5       13.75       16.81      2.98 o 
  -7   3   5       86.94       82.35      2.40 o 
  -6   3   5       56.06       60.59      2.01 o 
  -5   3   5       28.19       26.64      1.48 o 
  -4   3   5        7.24       12.14      0.95 o 
  -3   3   5        0.71        0.03      0.38 o 
  -2   3   5      321.74      374.62      2.03 o 
  -1   3   5     2271.16     2410.85      4.60 o 
   0   3   5     2148.40     2227.60     11.44 o 
   1   3   5     1222.81     1371.96      3.66 o 
   2   3   5       37.96       25.08      0.91 o 
   3   3   5      167.04      177.65      1.61 o 
   4   3   5      100.76       94.05      1.50 o 
   5   3   5      173.59      156.00      1.90 o 
   6   3   5      284.14      293.95      2.65 o 
   7   3   5        0.45       -0.83      1.59 o 
   8   3   5       20.90       16.59      1.90 o 
   9   3   5       18.41       19.49      1.97 o 
  -9   4   5        0.38        1.38      3.14 o 
  -8   4   5       12.83       13.23      2.76 o 
  -7   4   5      197.75      219.90      5.26 o 
  -6   4   5       43.37       48.02      1.49 o 
  -5   4   5       22.54       22.25      1.04 o 
  -4   4   5       51.72       46.84      1.66 o 
  -3   4   5       75.48       83.24      1.25 o 
  -2   4   5     1507.33     1616.70      7.80 o 
  -1   4   5      806.34      853.05      2.07 o 
   0   4   5      375.45      338.52      2.41 o 
   1   4   5      339.05      311.45      3.06 o 
   2   4   5      280.59      268.25      4.99 o 
   3   4   5      299.27      321.48      2.73 o 
   4   4   5      110.58      103.29      1.54 o 
   5   4   5      347.26      352.24      3.42 o 
   6   4   5       45.78       52.95      1.92 o 
   7   4   5        3.45        6.16      2.31 o 
   8   4   5      127.05      132.54      4.32 o 
   9   4   5        0.07        2.98      2.69 o 
  -9   5   5       12.44       13.33      1.87 o 
  -8   5   5       50.30       49.43      2.36 o 
  -7   5   5       13.18       12.58      1.62 o 
  -6   5   5      198.65      214.47      6.93 o 
  -5   5   5      269.42      281.73      3.27 o 
  -4   5   5        4.07        3.34      2.60 o 
  -3   5   5      226.15      213.66      2.46 o 
  -2   5   5       41.23       41.53      0.85 o 
  -1   5   5     1107.29     1173.95      5.60 o 
   0   5   5      157.83      220.10      1.17 o 
   1   5   5       15.77       13.32      0.51 o 
   2   5   5       46.54       45.65      1.24 o 
   3   5   5       57.40       46.26      1.35 o 
   4   5   5       69.10       67.61      1.67 o 
   5   5   5       98.89      101.46      3.79 o 
   6   5   5      158.87      151.84      2.76 o 
   7   5   5      138.59      139.78      4.17 o 
   8   5   5      248.40      256.45      5.23 o 
   9   5   5       40.86       45.21      3.54 o 
  -8   6   5       30.06       29.26      2.11 o 
  -7   6   5        1.18        2.48      1.64 o 
  -6   6   5      134.21      123.40      2.68 o 
  -5   6   5       74.41       72.43      2.06 o 
  -4   6   5      850.41      847.13      8.68 o 
  -3   6   5      969.33      970.81     12.43 o 
  -2   6   5      106.61      120.54      1.92 o 
  -1   6   5      389.14      388.55      2.48 o 
   0   6   5      570.70      602.23      4.11 o 
   1   6   5       77.96       85.26      1.18 o 
   2   6   5       40.20       47.02      1.05 o 
   3   6   5      184.45      194.62      4.16 o 
   4   6   5      195.72      180.91      4.03 o 
   5   6   5      259.75      260.62      5.53 o 
   6   6   5      540.30      538.90      4.86 o 
   7   6   5        9.24        4.41      2.56 o 
   8   6   5       37.02       37.51      3.17 o 
  -8   7   5        9.44        6.78      2.61 o 
  -7   7   5       18.11       15.09      2.39 o 
  -6   7   5        0.40       -0.35      1.73 o 
  -5   7   5       77.46       78.47      2.19 o 
  -4   7   5      117.55      117.47      2.39 o 
  -3   7   5       20.51       22.24      2.86 o 
  -2   7   5      734.09      728.87      9.42 o 
  -1   7   5       91.89       91.78      1.46 o 
   0   7   5        0.35        1.02      0.59 o 
   1   7   5       40.79       40.05      1.32 o 
   2   7   5        1.02        1.90      1.07 o 
   3   7   5     1374.69     1348.98     12.16 o 
   4   7   5      170.59      176.71      4.29 o 
   5   7   5       65.10       58.07      3.11 o 
   6   7   5       27.00       26.75      3.93 o 
   7   7   5        1.14        0.92      2.18 o 
   8   7   5       12.78        9.36      2.50 o 
  -8   8   5       97.38       88.83      2.88 o 
  -7   8   5      204.49      210.84      5.78 o 
  -6   8   5      152.83      151.45      3.57 o 
  -5   8   5      188.74      202.69      3.25 o 
  -4   8   5       14.44       17.20      1.54 o 
  -3   8   5     1287.55     1278.49      7.34 o 
  -2   8   5      829.28      827.24      5.30 o 
  -1   8   5      618.89      620.86      4.64 o 
   0   8   5     1634.43     1633.01     31.46 o 
   1   8   5     1482.58     1463.13     17.75 o 
   2   8   5      223.34      232.00      2.90 o 
   3   8   5      663.07      649.76      4.81 o 
   4   8   5      149.75      155.59      2.83 o 
   5   8   5        5.44        4.17      2.06 o 
   6   8   5      197.78      213.93      3.58 o 
   7   8   5       55.02       56.66      3.28 o 
  -7   9   5        7.51       10.18      2.38 o 
  -6   9   5       18.46       21.87      2.93 o 
  -5   9   5       28.05       31.28      2.83 o 
  -4   9   5       32.33       28.62      2.65 o 
  -3   9   5       15.15        9.89      2.68 o 
  -2   9   5       30.59       29.69      1.69 o 
  -1   9   5       19.41       20.86      3.28 o 
   0   9   5       64.50       57.87      2.19 o 
   1   9   5       55.70       60.60      2.97 o 
   2   9   5      800.21      822.47      7.36 o 
   3   9   5       57.20       60.43      2.06 o 
   4   9   5      120.24      117.76      2.57 o 
   5   9   5       34.12       35.44      1.92 o 
   6   9   5        8.24        9.80      1.50 o 
   7   9   5        9.82        7.58      1.53 o 
  -6  10   5       27.58       31.66      3.11 o 
  -5  10   5       69.81       65.89      3.45 o 
  -4  10   5       62.04       61.81      3.37 o 
  -3  10   5       19.90       16.86      2.55 o 
  -2  10   5       76.28       72.49      2.24 o 
  -1  10   5      130.04      125.86      2.65 o 
   0  10   5        0.19       -0.17      1.54 o 
   1  10   5      182.68      171.25      4.45 o 
   2  10   5       38.89       34.43      2.77 o 
   3  10   5       38.48       38.30      1.85 o 
   4  10   5       27.12       29.43      1.83 o 
   5  10   5        6.56        4.20      3.63 o 
   6  10   5        5.36        5.30      1.53 o 
  -5  11   5        9.46        7.63      2.55 o 
  -4  11   5       22.64       18.65      2.69 o 
  -3  11   5        7.46        5.98      2.23 o 
  -2  11   5       45.61       34.44      2.77 o 
  -1  11   5        0.04       -1.30      1.93 o 
   0  11   5       80.30       73.85      3.87 o 
   1  11   5        8.93        4.61      2.34 o 
   2  11   5       23.23       23.51      2.79 o 
   3  11   5        9.36       11.52      2.46 o 
   4  11   5        2.04       -1.28      1.60 o 
   5  11   5       16.59       17.83      1.81 o 
  -4  12   5       53.82       62.35      3.64 o 
  -3  12   5       35.72       38.36      3.20 o 
  -2  12   5        1.77        2.82      2.29 o 
  -1  12   5      126.40      138.11      7.65 o 
   0  12   5       30.98       30.44      1.85 o 
   1  12   5        0.59       -2.31      2.31 o 
   2  12   5       78.27       89.97      4.06 o 
   3  12   5       57.71       60.44      3.59 o 
   4  12   5       63.80       63.16      3.84 o 
  -2  13   5        6.69        4.57      2.72 o 
  -1  13   5        2.88        5.76      2.67 o 
   0  13   5        0.01       -2.18      2.18 o 
   1  13   5        2.74       11.57      2.56 o 
   2  13   5        0.21        3.68      2.23 o 
  -9   0   6       11.24        9.50      3.23 o 
  -8   0   6       59.46       55.55      3.47 o 
  -7   0   6       62.54       55.96      3.04 o 
  -6   0   6       38.07       37.89      2.68 o 
  -5   0   6        9.26        2.74      1.76 o 
  -4   0   6     5825.83     6117.18     17.73 o 
  -3   0   6     4967.10     4982.88     13.15 o 
  -2   0   6       54.28       35.36      1.39 o 
  -1   0   6      343.07      341.14      3.36 o 
   0   0   6       61.05       47.60      1.45 o 
   1   0   6      474.33      429.82      7.77 o 
   2   0   6       13.86        7.81      0.78 o 
   3   0   6      238.06      234.04      1.69 o 
   4   0   6      201.59      130.46      1.43 o 
   5   0   6       48.05       44.58      2.16 o 
   6   0   6      527.24      537.19      6.00 o 
   7   0   6      799.23      781.31      7.84 o 
   8   0   6      150.73      141.54      4.15 o 
   9   0   6       15.58       19.64      2.99 o 
  -9   1   6       38.32       45.03      2.70 o 
  -8   1   6        1.38        2.74      1.95 o 
  -7   1   6       85.35       87.66      2.48 o 
  -6   1   6      272.27      264.64      3.47 o 
  -5   1   6      296.16      294.67      5.05 o 
  -4   1   6       53.22       42.62      1.61 o 
  -3   1   6      322.63      339.70      3.43 o 
  -2   1   6      167.82      219.54      4.15 o 
  -1   1   6     1231.80     1387.57     19.35 o 
   0   1   6        2.07        0.16      0.36 o 
   1   1   6      384.02      389.59      8.62 o 
   2   1   6      228.81      212.12      2.78 o 
   3   1   6      286.29      340.52      2.16 o 
   4   1   6      311.01      316.14      3.30 o 
   5   1   6      111.16      111.80      2.18 o 
   6   1   6       26.61       26.88      1.67 o 
   7   1   6        3.06        3.23      1.58 o 
   8   1   6       10.27        8.42      1.70 o 
   9   1   6        0.14       -0.77      1.77 o 
  -9   2   6        1.26        3.91      1.91 o 
  -8   2   6       69.90       74.56      2.54 o 
  -7   2   6      108.71      118.21      3.22 o 
  -6   2   6       21.50       18.34      1.61 o 
  -5   2   6        1.07        1.27      1.28 o 
  -4   2   6       80.86       84.95      2.05 o 
  -3   2   6        0.03       -0.14      0.61 o 
  -2   2   6       35.20       30.60      1.28 o 
  -1   2   6       11.90       16.02      0.66 o 
   0   2   6      758.79      878.90     12.12 o 
   1   2   6     1211.66     1241.63     11.15 o 
   2   2   6       11.92        9.11      0.55 o 
   3   2   6        1.43        1.05      0.55 o 
   4   2   6      893.11      917.93      8.82 o 
   5   2   6       23.57       22.36      1.04 o 
   6   2   6        0.02        0.53      1.35 o 
   7   2   6       41.28       32.74      2.16 o 
   8   2   6        0.94        0.39      1.65 o 
   9   2   6        5.73        6.38      1.65 o 
  -9   3   6       99.41       95.87      7.31 o 
  -8   3   6      134.18      138.15      6.39 o 
  -7   3   6       42.69       51.05      2.15 o 
  -6   3   6      216.91      215.97      3.88 o 
  -5   3   6      181.44      173.22      2.00 o 
  -4   3   6      866.93      871.25      8.40 o 
  -3   3   6      154.22      158.18      2.31 o 
  -2   3   6      298.08      263.94      2.83 o 
  -1   3   6     1065.32     1171.19     10.12 o 
   0   3   6       51.29       41.69      1.07 o 
   1   3   6     4532.91     4664.36     45.78 o 
   2   3   6       21.72       25.85      0.88 o 
   3   3   6       23.20       31.33      0.81 o 
   4   3   6        7.89       10.58      0.78 o 
   5   3   6      118.61      134.61      1.95 o 
   6   3   6        3.84        5.12      1.12 o 
   7   3   6        8.71        5.29      1.58 o 
   8   3   6        1.82        1.38      1.54 o 
   9   3   6        0.01        1.70      1.86 o 
  -9   4   6        9.70        5.64      3.00 o 
  -8   4   6       63.39       50.89      2.08 o 
  -7   4   6       13.60       14.14      1.72 o 
  -6   4   6      585.14      580.77      7.38 o 
  -5   4   6       51.21       41.79      2.45 o 
  -4   4   6      256.64      267.74      4.80 o 
  -3   4   6      209.65      204.87      3.57 o 
  -2   4   6      111.70       92.41      1.20 o 
  -1   4   6      118.55      145.44      1.81 o 
   0   4   6     2720.61     2787.94     13.21 o 
   1   4   6       11.68       20.66      0.75 o 
   2   4   6      353.60      351.12      2.82 o 
   3   4   6      168.86      169.74      2.18 o 
   4   4   6       37.53       27.57      0.96 o 
   5   4   6      199.96      201.89      2.23 o 
   6   4   6     1003.04      981.19      4.84 o 
   7   4   6      109.41      116.00      3.87 o 
   8   4   6        3.89        6.05      2.70 o 
   9   4   6      145.81      153.51      4.88 o 
  -9   5   6        0.03        0.64      1.54 o 
  -8   5   6       83.26       70.28      2.51 o 
  -7   5   6      113.01      102.64      3.02 o 
  -6   5   6       36.70       45.31      2.95 o 
  -5   5   6      164.88      157.93      5.28 o 
  -4   5   6        5.55       10.34      1.35 o 
  -3   5   6       81.62       91.66      1.82 o 
  -2   5   6       54.34       55.05      4.85 o 
  -1   5   6       26.39       35.05      0.85 o 
   0   5   6       65.26       56.01      1.11 o 
   1   5   6       65.51       68.92      0.88 o 
   2   5   6      106.66      108.85      1.77 o 
   3   5   6      332.33      328.79      3.02 o 
   4   5   6        5.97        6.88      1.53 o 
   5   5   6      101.22      102.09      2.32 o 
   6   5   6        3.93        6.19      1.86 o 
   7   5   6      406.23      399.65      5.78 o 
   8   5   6        5.75       11.31      2.83 o 
  -8   6   6        2.25        0.96      1.63 o 
  -7   6   6       30.00       32.05      2.76 o 
  -6   6   6        2.53        3.12      1.46 o 
  -5   6   6      208.85      207.66      3.09 o 
  -4   6   6       12.37       17.97      6.39 o 
  -3   6   6     1046.05     1044.70      5.56 o 
  -2   6   6      249.71      251.99      2.75 o 
  -1   6   6     1073.60     1078.75     21.97 o 
   0   6   6        1.30        3.12      1.26 o 
   1   6   6      272.08      260.47      1.96 o 
   2   6   6      260.80      270.14      2.72 o 
   3   6   6     1036.83     1021.68     22.85 o 
   4   6   6      463.25      450.35      6.61 o 
   5   6   6      314.21      313.07      3.70 o 
   6   6   6      341.64      353.17      4.10 o 
   7   6   6       43.97       47.43      2.14 o 
   8   6   6       57.19       65.10      3.49 o 
  -8   7   6       44.81       49.49      2.50 o 
  -7   7   6       49.36       53.01      2.17 o 
  -6   7   6      197.78      204.81      3.38 o 
  -5   7   6      765.40      744.46     15.35 o 
  -4   7   6       47.88       48.17      1.89 o 
  -3   7   6      629.96      609.84      9.69 o 
  -2   7   6     1258.00     1184.25      8.05 o 
  -1   7   6      400.86      394.76      3.42 o 
   0   7   6      245.36      258.53      2.38 o 
   1   7   6       49.77       48.13      3.30 o 
   2   7   6       72.85       71.48      1.71 o 
   3   7   6      642.71      639.24      7.21 o 
   4   7   6      753.12      778.62      8.13 o 
   5   7   6       24.96       21.46      2.66 o 
   6   7   6       17.70       14.44      2.54 o 
   7   7   6        0.24        0.37      1.78 o 
   8   7   6       44.85       43.86      3.51 o 
  -7   8   6        7.56        8.95      1.98 o 
  -6   8   6        9.71        8.93      1.76 o 
  -5   8   6        0.30       -0.42      1.48 o 
  -4   8   6        0.05        0.16      1.39 o 
  -3   8   6      129.35      121.90      2.85 o 
  -2   8   6       77.85       84.15      2.31 o 
  -1   8   6       23.06       25.24      1.58 o 
   0   8   6       54.90       62.25      2.11 o 
   1   8   6      142.44      137.94      3.81 o 
   2   8   6       41.31       45.34      2.79 o 
   3   8   6      155.26      153.71      2.65 o 
   4   8   6       28.65       27.72      3.87 o 
   5   8   6       46.37       46.37      3.07 o 
   6   8   6        5.66        4.36      1.76 o 
   7   8   6        3.68        3.42      1.75 o 
  -7   9   6       39.53       40.82      3.51 o 
  -6   9   6       71.36       76.25      3.49 o 
  -5   9   6       75.43       73.96      3.38 o 
  -4   9   6      136.64      129.71      3.94 o 
  -3   9   6       78.65       82.14      3.53 o 
  -2   9   6      314.19      312.28      3.71 o 
  -1   9   6      277.10      272.08      3.48 o 
   0   9   6      392.28      399.40      4.15 o 
   1   9   6      129.65      131.14      3.86 o 
   2   9   6       32.20       33.35      2.88 o 
   3   9   6      121.11      109.37      3.89 o 
   4   9   6       18.38       17.88      1.59 o 
   5   9   6        0.22       -1.48      1.52 o 
   6   9   6       80.55       85.13      3.71 o 
   7   9   6       17.25       17.36      2.01 o 
  -6  10   6        0.01       -0.04      2.19 o 
  -5  10   6       18.52       16.76      2.63 o 
  -4  10   6       10.51        9.84      2.15 o 
  -3  10   6       14.77       20.54      2.72 o 
  -2  10   6       91.12       93.30      2.45 o 
  -1  10   6      376.61      380.03      4.22 o 
   0  10   6      266.54      268.59      3.74 o 
   1  10   6       23.88       27.76      2.56 o 
   2  10   6      135.47      141.33      4.39 o 
   3  10   6      214.22      232.81      5.44 o 
   4  10   6      174.99      188.60      5.13 o 
   5  10   6      161.29      183.30      5.75 o 
   6  10   6       60.29       67.49      2.09 o 
  -5  11   6        0.71       -1.58      2.16 o 
  -4  11   6        7.89        8.20      2.55 o 
  -3  11   6       31.45       35.00      2.83 o 
  -2  11   6        0.29       -1.02      1.41 o 
  -1  11   6        1.33        3.05      2.41 o 
   0  11   6        0.85        1.07      1.51 o 
   1  11   6       20.35       16.64      2.41 o 
   2  11   6        0.21       -2.49      2.49 o 
   3  11   6        6.32        3.78      2.62 o 
   4  11   6        1.00        0.54      2.17 o 
   5  11   6        3.67        0.90      2.96 o 
  -4  12   6       28.72       29.36      3.00 o 
  -3  12   6        2.34       -1.42      2.44 o 
  -2  12   6        0.71       -2.04      2.04 o 
  -1  12   6        6.80       13.68      1.87 o 
   0  12   6        8.39       15.02      2.59 o 
   1  12   6       52.13       41.96      3.02 o 
   2  12   6       34.34       39.94      3.11 o 
   3  12   6        8.07       15.79      2.64 o 
   4  12   6       13.04        7.94      2.49 o 
  -1  13   6       52.30       56.42      3.31 o 
   0  13   6        9.11        4.79      2.04 o 
   1  13   6        0.37       -1.71      2.30 o 
  -9   1   7       57.06       61.08      2.91 o 
  -8   1   7      168.48      173.65      6.02 o 
  -7   1   7      233.51      237.57      3.79 o 
  -6   1   7      700.55      655.87      5.22 o 
  -5   1   7      703.08      734.36     16.75 o 
  -4   1   7     1894.20     1803.03      9.58 o 
  -3   1   7     1125.00     1125.75      4.61 o 
  -2   1   7      604.52      618.70      2.98 o 
  -1   1   7     2605.65     2562.04      8.52 o 
   0   1   7      231.10      241.57      3.54 o 
   1   1   7      613.15      569.54      7.12 o 
   2   1   7      393.74      399.16      3.19 o 
   3   1   7      376.95      382.47      3.95 o 
   4   1   7     1582.80     1598.03     11.94 o 
   5   1   7      381.16      366.68      7.23 o 
   6   1   7       12.15       13.71      1.47 o 
   7   1   7      108.60      107.35      2.48 o 
   8   1   7       23.89       29.74      2.77 o 
   9   1   7       18.11       17.99      1.86 o 
  -9   2   7       47.71       46.18      3.79 o 
  -8   2   7       24.20       22.21      2.11 o 
  -7   2   7       58.19       63.51      2.68 o 
  -6   2   7        2.44        3.33      1.59 o 
  -5   2   7       78.68       82.08      2.45 o 
  -4   2   7      131.50      127.16      1.92 o 
  -3   2   7        8.32        7.70      0.87 o 
  -2   2   7      187.90      165.49      2.92 o 
  -1   2   7      472.65      546.29      8.94 o 
   0   2   7     3240.26     3411.22     26.67 o 
   1   2   7       21.35       23.45      0.73 o 
   2   2   7        0.93       -0.27      0.53 o 
   3   2   7      147.83      198.58      2.22 o 
   4   2   7       92.04       78.34      2.25 o 
   5   2   7      435.79      410.65      2.98 o 
   6   2   7      449.10      434.12     17.38 o 
   7   2   7      197.25      185.35      3.09 o 
   8   2   7        2.20        2.38      2.83 o 
   9   2   7       13.54       10.88      1.91 o 
  -9   3   7       10.26        5.19      3.29 o 
  -8   3   7       45.20       40.65      2.38 o 
  -7   3   7        2.31        2.81      1.68 o 
  -6   3   7       17.56       14.03      1.19 o 
  -5   3   7       10.92        8.11      1.05 o 
  -4   3   7       61.82       54.82      1.35 o 
  -3   3   7       38.52       32.27      0.95 o 
  -2   3   7        0.42        0.27      0.75 o 
  -1   3   7      489.77      537.61      4.91 o 
   0   3   7      349.69      297.38      2.39 o 
   1   3   7      188.94      242.97      1.61 o 
   2   3   7       69.48       95.76      1.97 o 
   3   3   7       82.06       96.22      1.21 o 
   4   3   7       24.55       22.10      0.90 o 
   5   3   7       13.11       15.56      1.10 o 
   6   3   7        1.61       -0.08      1.45 o 
   7   3   7       10.98        8.16      1.77 o 
   8   3   7        1.58        0.44      1.77 o 
   9   3   7       13.67       23.01      2.23 o 
  -9   4   7        0.27       -1.63      3.10 o 
  -8   4   7       49.42       44.55      3.77 o 
  -7   4   7       10.84       10.08      1.61 o 
  -6   4   7      310.15      312.73      3.68 o 
  -5   4   7        3.01        3.04      1.02 o 
  -4   4   7       23.43       23.56      1.07 o 
  -3   4   7       39.51       41.34      1.10 o 
  -2   4   7      150.52      162.68      2.41 o 
  -1   4   7       97.08       80.27      1.14 o 
   0   4   7       76.68       81.77      1.42 o 
   1   4   7       38.64       24.52      0.85 o 
   2   4   7      306.49      278.42      2.14 o 
   3   4   7      303.10      285.22      2.80 o 
   4   4   7      160.90      175.80      2.41 o 
   5   4   7      176.42      175.07      3.63 o 
   6   4   7      100.78      103.38      1.92 o 
   7   4   7      103.87      108.47      2.63 o 
   8   4   7       45.04       47.64      3.34 o 
   9   4   7       60.99       72.63      3.94 o 
  -8   5   7       14.06       13.43      1.75 o 
  -7   5   7        2.28        3.52      1.62 o 
  -6   5   7      161.70      159.22      2.87 o 
  -5   5   7       92.42       79.80      2.58 o 
  -4   5   7      671.70      681.44      4.75 o 
  -3   5   7     1185.99     1161.04      5.70 o 
  -2   5   7        2.86        5.07      1.04 o 
  -1   5   7      178.34      190.90      2.38 o 
   0   5   7     1032.18     1014.09     13.96 o 
   1   5   7       63.02       58.74      1.38 o 
   2   5   7       75.29       73.77      1.29 o 
   3   5   7     1001.49     1002.32      7.18 o 
   4   5   7      651.51      652.22      7.40 o 
   5   5   7       89.93       92.69      2.31 o 
   6   5   7      183.37      185.20      3.05 o 
   7   5   7       65.14       64.51      3.34 o 
   8   5   7        1.36        4.27      2.77 o 
  -8   6   7       26.91       25.89      4.66 o 
  -7   6   7        2.72        1.41      1.69 o 
  -6   6   7        8.33        6.33      1.67 o 
  -5   6   7      273.52      276.69      3.50 o 
  -4   6   7        0.11        0.60      1.33 o 
  -3   6   7       12.25       10.81      1.39 o 
  -2   6   7      223.25      216.90      6.41 o 
  -1   6   7      208.74      236.60      3.47 o 
   0   6   7        0.11       -0.88      0.88 o 
   1   6   7      183.86      175.00      2.33 o 
   2   6   7        9.02        9.91      1.21 o 
   3   6   7      104.19       94.83      7.04 o 
   4   6   7       61.21       53.74      1.82 o 
   5   6   7      100.36       89.80      3.79 o 
   6   6   7       97.41       87.60      2.43 o 
   7   6   7        0.01        1.49      2.01 o 
   8   6   7       29.21       29.87      3.36 o 
  -8   7   7       14.08       13.42      2.10 o 
  -7   7   7       53.20       50.69      2.33 o 
  -6   7   7       17.30       19.20      1.91 o 
  -5   7   7       14.55       17.44      1.70 o 
  -4   7   7        0.54        0.22      1.35 o 
  -3   7   7       14.22       12.44      2.78 o 
  -2   7   7       91.42       85.28      3.13 o 
  -1   7   7      417.38      411.80      3.01 o 
   0   7   7      793.61      789.55      8.26 o 
   1   7   7      175.94      167.59      2.41 o 
   2   7   7        1.51       -0.10      1.99 o 
   3   7   7        6.53        6.44      2.34 o 
   4   7   7      270.09      277.99      5.32 o 
   5   7   7       12.27        9.92      2.24 o 
   6   7   7        1.15       -0.38      1.76 o 
   7   7   7        3.72        8.35      3.22 o 
  -7   8   7        0.00       -1.20      3.93 o 
  -6   8   7       19.21       16.44      1.83 o 
  -5   8   7       21.01       18.77      1.76 o 
  -4   8   7       14.82       13.90      1.56 o 
  -3   8   7       99.06       96.15      5.24 o 
  -2   8   7       38.74       34.12      3.09 o 
  -1   8   7       43.19       39.67      2.01 o 
   0   8   7      392.19      385.75      3.97 o 
   1   8   7       33.85       26.60      2.52 o 
   2   8   7      174.07      170.42      4.32 o 
   3   8   7      388.40      381.08      6.23 o 
   4   8   7       10.50       10.25      1.47 o 
   5   8   7       66.26       68.01      3.39 o 
   6   8   7        6.11        6.26      1.70 o 
   7   8   7        1.72        4.29      2.25 o 
  -6   9   7       67.75       71.31      3.79 o 
  -5   9   7       89.35       89.88      3.60 o 
  -4   9   7        2.07       -1.73      2.05 o 
  -3   9   7       27.58       25.32      5.30 o 
  -2   9   7      227.03      240.82      3.45 o 
  -1   9   7       41.77       41.86      1.96 o 
   0   9   7       58.90       56.04      5.70 o 
   1   9   7      271.40      276.03      5.40 o 
   2   9   7      522.48      545.02      7.44 o 
   3   9   7      115.62      111.47      3.99 o 
   4   9   7       47.44       36.86      3.03 o 
   5   9   7       73.11       74.56      3.18 o 
   6   9   7       21.38       21.84      1.52 o 
  -6  10   7        7.10        9.54      2.90 o 
  -5  10   7        2.06       -2.32      2.60 o 
  -4  10   7        1.17        0.78      2.43 o 
  -3  10   7       22.52       19.15      1.68 o 
  -2  10   7       44.65       40.31      4.52 o 
  -1  10   7       17.86       17.79      1.67 o 
   0  10   7       42.16       36.54      2.80 o 
   1  10   7       14.72       12.95      2.52 o 
   2  10   7       43.72       54.35      3.34 o 
   3  10   7       46.88       38.16      3.13 o 
   4  10   7      177.41      177.46      5.01 o 
   5  10   7       13.00        7.43      2.59 o 
  -5  11   7       16.63       14.65      2.58 o 
  -4  11   7       23.35       23.37      2.77 o 
  -3  11   7      166.41      165.08      4.64 o 
  -2  11   7      167.15      173.93      9.93 o 
  -1  11   7       67.43       69.05      4.06 o 
   0  11   7      109.20      110.24      3.88 o 
   1  11   7       74.46       78.60      3.56 o 
   2  11   7       54.36       50.31      3.22 o 
   3  11   7       11.68        5.42      2.54 o 
   4  11   7        4.94        6.50      2.51 o 
  -3  12   7        5.40        1.62      2.44 o 
  -2  12   7        5.50        6.29      2.27 o 
  -1  12   7        7.91        6.21      2.28 o 
   0  12   7       18.45       34.20      3.04 o 
   1  12   7       82.96       94.47      3.90 o 
   2  12   7       14.80        7.54      2.36 o 
   3  12   7       28.52       31.31      2.96 o 
  -9   0   8       57.53       57.87      3.71 o 
  -8   0   8      264.05      289.59      6.14 o 
  -7   0   8      150.07      170.25      4.49 o 
  -6   0   8      357.47      372.71      5.90 o 
  -5   0   8      678.37      653.69      6.96 o 
  -4   0   8     1099.84     1065.92      8.18 o 
  -3   0   8     1443.04     1526.97      9.10 o 
  -2   0   8      176.50      222.29      3.46 o 
  -1   0   8      172.65      277.40      3.66 o 
   0   0   8      548.88      489.49      4.52 o 
   1   0   8      968.25     1057.89     12.12 o 
   2   0   8      125.32      127.64      1.74 o 
   3   0   8       88.83      112.87      1.41 o 
   4   0   8      612.23      648.30     10.27 o 
   5   0   8       77.73       68.91      2.56 o 
   6   0   8       66.13       60.27      2.77 o 
   7   0   8      113.28      104.87      3.64 o 
   8   0   8        0.43       -0.64      2.07 o 
   9   0   8        9.84        9.52      2.92 o 
  -9   1   8       27.95       28.21      2.38 o 
  -8   1   8        0.05        3.13      1.87 o 
  -7   1   8        5.02        6.28      1.73 o 
  -6   1   8       49.72       48.28      2.18 o 
  -5   1   8       75.90       68.37      2.04 o 
  -4   1   8      286.16      317.28      9.63 o 
  -3   1   8     1299.15     1319.54      9.60 o 
  -2   1   8      460.82      505.05      3.74 o 
  -1   1   8      400.06      408.43     13.75 o 
   0   1   8      765.55      788.09     10.01 o 
   1   1   8      197.40      227.92      5.84 o 
   2   1   8      113.51       96.15      1.11 o 
   3   1   8      732.49      737.51      7.57 o 
   4   1   8       58.23       53.37      1.00 o 
   5   1   8       40.21       34.91      1.30 o 
   6   1   8      149.70      147.88      2.66 o 
   7   1   8       39.13       40.70      2.05 o 
   8   1   8        5.62        6.07      1.94 o 
   9   1   8       34.77       34.93      2.59 o 
  -9   2   8        0.02       -1.02      2.12 o 
  -8   2   8      104.01      100.73      3.00 o 
  -7   2   8      226.53      217.78      3.54 o 
  -6   2   8        2.77        1.09      1.61 o 
  -5   2   8       12.58       13.94      1.52 o 
  -4   2   8      366.83      377.61      3.75 o 
  -3   2   8      482.51      467.71      2.68 o 
  -2   2   8       80.15       90.06      1.94 o 
  -1   2   8     1209.97     1279.37     16.50 o 
   0   2   8      465.76      514.73      8.39 o 
   1   2   8      388.76      397.30      2.82 o 
   2   2   8      348.85      369.53      3.88 o 
   3   2   8      109.43      113.66      1.20 o 
   4   2   8      102.41      101.31      1.66 o 
   5   2   8        5.00        3.77      1.07 o 
   6   2   8       39.50       40.51      1.83 o 
   7   2   8       12.24       10.20      1.83 o 
   8   2   8       32.26       31.97      1.91 o 
   9   2   8        2.29        1.91      1.89 o 
  -9   3   8        1.44        3.33      2.73 o 
  -8   3   8       12.07       13.28      2.07 o 
  -7   3   8        0.07        0.76      1.72 o 
  -6   3   8      170.17      173.52      8.62 o 
  -5   3   8      596.62      571.18     10.29 o 
  -4   3   8      984.06      986.91      4.70 o 
  -3   3   8      241.50      224.09      3.86 o 
  -2   3   8      143.28      157.96      2.16 o 
  -1   3   8      100.08       79.60      1.19 o 
   0   3   8      265.33      225.10      3.34 o 
   1   3   8       56.05       47.80      0.91 o 
   2   3   8     1871.52     1908.09     10.39 o 
   3   3   8     2070.48     2070.35     18.48 o 
   4   3   8      223.89      215.05      1.88 o 
   5   3   8      315.23      323.28      6.17 o 
   6   3   8      210.49      218.00      3.10 o 
   7   3   8      290.27      297.90      3.84 o 
   8   3   8       31.01       26.50      2.47 o 
  -8   4   8       53.88       53.86      3.82 o 
  -7   4   8       43.63       44.20      3.53 o 
  -6   4   8      351.08      354.85      4.03 o 
  -5   4   8      113.54      110.71      7.21 o 
  -4   4   8      243.59      239.78      3.13 o 
  -3   4   8      152.13      145.76      1.71 o 
  -2   4   8      111.96      118.67      1.47 o 
  -1   4   8      277.96      333.33      2.21 o 
   0   4   8      281.99      316.77      2.65 o 
   1   4   8      172.76      209.75      2.25 o 
   2   4   8        4.17        5.47      0.85 o 
   3   4   8      310.99      341.65      2.20 o 
   4   4   8      191.18      180.16      1.83 o 
   5   4   8      373.84      356.61      5.42 o 
   6   4   8       80.79       70.37      2.19 o 
   7   4   8        2.36        3.77      1.58 o 
   8   4   8       10.99       12.27      1.81 o 
  -8   5   8       18.34       15.71      3.47 o 
  -7   5   8      103.65       97.66      4.07 o 
  -6   5   8       66.52       63.14      2.29 o 
  -5   5   8        1.16        0.44      1.39 o 
  -4   5   8     1348.98     1326.44      6.62 o 
  -3   5   8      219.66      218.40      9.65 o 
  -2   5   8      262.52      255.05      5.33 o 
  -1   5   8      642.63      662.31      4.49 o 
   0   5   8       73.63       76.06      1.53 o 
   1   5   8      129.18      127.58      1.59 o 
   2   5   8        1.72       -0.11      0.81 o 
   3   5   8        4.68        4.66      1.23 o 
   4   5   8      161.04      170.93      3.27 o 
   5   5   8        1.71        2.93      1.14 o 
   6   5   8       28.46       32.05      1.86 o 
   7   5   8       34.19       37.02      2.93 o 
   8   5   8       16.60       17.75      2.92 o 
  -8   6   8        1.43        1.29      2.90 o 
  -7   6   8        1.83        0.71      1.71 o 
  -6   6   8      131.23      137.72      3.18 o 
  -5   6   8        2.26        1.40      1.44 o 
  -4   6   8       11.50       11.45      1.41 o 
  -3   6   8       46.21       47.79      5.01 o 
  -2   6   8      371.23      367.34      3.45 o 
  -1   6   8       25.62       19.76      1.30 o 
   0   6   8      325.88      334.93      3.25 o 
   1   6   8        0.13       -0.70      1.12 o 
   2   6   8        5.06        2.39      1.19 o 
   3   6   8       87.89       71.98      1.96 o 
   4   6   8       38.13       36.62      2.24 o 
   5   6   8        1.87        1.69      1.16 o 
   6   6   8       33.13       32.39      2.10 o 
   7   6   8        1.38        0.92      1.74 o 
   8   6   8      100.33       95.26      4.38 o 
  -7   7   8      127.39      123.56      3.08 o 
  -6   7   8      157.90      148.26      3.07 o 
  -5   7   8       26.76       30.99      1.92 o 
  -4   7   8       24.14       21.92      1.56 o 
  -3   7   8      315.72      321.69      3.53 o 
  -2   7   8        3.13        3.32      1.29 o 
  -1   7   8      341.88      334.92      3.37 o 
   0   7   8      761.42      768.15      4.92 o 
   1   7   8       38.12       40.06      3.75 o 
   2   7   8       61.49       55.62      5.19 o 
   3   7   8      350.09      339.74      5.61 o 
   4   7   8      283.64      288.60      5.46 o 
   5   7   8      255.58      258.56      6.59 o 
   6   7   8      168.85      163.17      4.47 o 
   7   7   8        0.11        4.10      1.86 o 
  -7   8   8        0.01       -1.62      1.62 o 
  -6   8   8       17.09       19.04      2.06 o 
  -5   8   8       63.96       59.23      2.20 o 
  -4   8   8        1.75        1.04      1.51 o 
  -3   8   8      134.39      138.45      2.63 o 
  -2   8   8        1.09       -0.85      1.32 o 
  -1   8   8        1.62        0.78      1.76 o 
   0   8   8      226.92      212.23      4.66 o 
   1   8   8       43.26       43.64      2.82 o 
   2   8   8       13.28       15.01      2.71 o 
   3   8   8        0.42        4.46      2.41 o 
   4   8   8        0.01       -1.16      2.21 o 
   5   8   8        0.09        3.25      2.37 o 
   6   8   8        1.40        1.17      1.60 o 
   7   8   8        0.38        1.54      1.73 o 
  -6   9   8       36.17       38.75      3.33 o 
  -5   9   8       10.19       10.61      2.49 o 
  -4   9   8       17.72       17.22      2.58 o 
  -3   9   8       87.12       89.82      3.28 o 
  -2   9   8       74.37       75.64      2.30 o 
  -1   9   8      219.00      224.07      3.39 o 
   0   9   8      322.40      318.36      5.75 o 
   1   9   8       11.81       11.40      2.56 o 
   2   9   8       11.47       14.14      2.68 o 
   3   9   8      104.68      117.63      4.19 o 
   4   9   8       69.32       76.49      3.72 o 
   5   9   8       80.88       92.76      4.29 o 
   6   9   8       13.11       15.99      4.88 o 
  -5  10   8       46.89       43.48      2.88 o 
  -4  10   8        9.94       13.06      2.44 o 
  -3  10   8       19.57       25.11      2.66 o 
  -2  10   8      141.02      131.27      8.35 o 
  -1  10   8       20.28       18.48      1.74 o 
   0  10   8       15.34       14.16      2.54 o 
   1  10   8        1.26       -2.39      2.39 o 
   2  10   8        1.31        5.80      2.67 o 
   3  10   8       30.74       33.87      3.11 o 
   4  10   8       13.00        5.51      2.73 o 
   5  10   8        4.48       10.55      3.08 o 
  -4  11   8        3.52        4.89      2.24 o 
  -3  11   8       16.80       20.70      2.88 o 
  -2  11   8        6.77       13.03      3.33 o 
  -1  11   8        3.00        1.76      3.27 o 
   0  11   8        3.71        0.24      1.97 o 
   1  11   8       14.86       18.03      2.56 o 
   2  11   8        8.35       13.80      2.77 o 
   3  11   8       56.28       57.72      3.63 o 
   4  11   8       40.45       52.08      3.84 o 
  -2  12   8        0.30        3.56      1.55 o 
  -1  12   8       28.71       24.99      1.96 o 
   0  12   8        4.04        3.64      2.55 o 
   1  12   8       35.66       47.28      3.51 o 
   2  12   8        3.64       -0.91      2.22 o 
  -9   1   9        0.06       -2.03      2.11 o 
  -8   1   9        7.08        9.71      2.03 o 
  -7   1   9       53.88       50.67      2.40 o 
  -6   1   9        9.65        5.53      1.76 o 
  -5   1   9       47.46       45.22      2.02 o 
  -4   1   9      166.40      170.77      2.66 o 
  -3   1   9        5.88        3.78      1.36 o 
  -2   1   9      161.39      148.88      5.82 o 
  -1   1   9       43.62       45.09      1.45 o 
   0   1   9       79.08       84.58      1.70 o 
   1   1   9       51.98       66.16      1.11 o 
   2   1   9        1.74        0.46      0.64 o 
   3   1   9      443.06      430.20      6.19 o 
   4   1   9       48.43       45.37      1.65 o 
   5   1   9       26.54       28.49      1.29 o 
   6   1   9      161.45      134.11      4.82 o 
   7   1   9       18.12       13.15      1.67 o 
   8   1   9        0.04        0.98      1.63 o 
  -8   2   9      184.45      178.55      3.68 o 
  -7   2   9      115.53      115.94      2.93 o 
  -6   2   9      230.30      225.66      7.82 o 
  -5   2   9      710.04      695.38      5.21 o 
  -4   2   9      477.14      446.70      3.97 o 
  -3   2   9      446.52      462.51      4.14 o 
  -2   2   9      181.46      145.97      2.23 o 
  -1   2   9        4.79        4.89      1.05 o 
   0   2   9      281.33      300.06      6.59 o 
   1   2   9      579.67      579.25      4.14 o 
   2   2   9      319.44      316.97      5.62 o 
   3   2   9      807.97      800.21      2.97 o 
   4   2   9       11.42       12.00      0.79 o 
   5   2   9       16.36       15.18      1.28 o 
   6   2   9        8.31       10.48      1.59 o 
   7   2   9       54.74       59.17      2.23 o 
   8   2   9        4.22        5.90      1.73 o 
  -8   3   9      109.96      105.14      7.30 o 
  -7   3   9       20.97       19.11      2.01 o 
  -6   3   9       32.01       26.05      1.96 o 
  -5   3   9        5.92        3.10      1.52 o 
  -4   3   9      306.33      300.98     11.00 o 
  -3   3   9       85.24       89.11      1.45 o 
  -2   3   9       32.62       28.31      0.94 o 
  -1   3   9       70.51       62.26      1.52 o 
   0   3   9      163.96      164.46      2.13 o 
   1   3   9       35.61       40.90      1.40 o 
   2   3   9      593.96      612.72      2.69 o 
   3   3   9      129.24      114.60      1.30 o 
   4   3   9       59.85       52.43      1.08 o 
   5   3   9      194.59      187.15      3.61 o 
   6   3   9       41.70       37.36      1.92 o 
   7   3   9        0.93        0.45      1.67 o 
   8   3   9        0.91        2.54      1.83 o 
  -8   4   9       47.18       46.39      3.68 o 
  -7   4   9        9.03        6.21      2.91 o 
  -6   4   9       32.75       28.16      3.12 o 
  -5   4   9      117.27      109.46      3.91 o 
  -4   4   9        9.47       12.50      1.12 o 
  -3   4   9        0.27        2.29      0.90 o 
  -2   4   9      175.61      167.06      1.81 o 
  -1   4   9      102.38       96.51      2.62 o 
   0   4   9      336.79      368.82      7.89 o 
   1   4   9        3.36        5.79      1.01 o 
   2   4   9       21.10       23.39      1.11 o 
   3   4   9      108.33      112.73      1.99 o 
   4   4   9      188.11      201.43      2.40 o 
   5   4   9       95.53       93.82      1.58 o 
   6   4   9       88.13       92.96      3.68 o 
   7   4   9       68.81       89.31      3.03 o 
   8   4   9        0.00       -0.29      1.61 o 
  -8   5   9        8.78        6.99      2.80 o 
  -7   5   9       63.26       58.51      3.94 o 
  -6   5   9      122.33      127.98      4.42 o 
  -5   5   9       18.64       21.17      1.66 o 
  -4   5   9        0.52       -0.53      1.35 o 
  -3   5   9      111.93      105.88      2.19 o 
  -2   5   9      168.05      168.10      3.06 o 
  -1   5   9      177.84      185.24      2.47 o 
   0   5   9      148.44      140.11      2.54 o 
   1   5   9       69.40       59.73      1.42 o 
   2   5   9      299.61      283.16      2.47 o 
   3   5   9      430.58      434.58      5.81 o 
   4   5   9       46.61       51.63      1.88 o 
   5   5   9      238.83      229.49      3.53 o 
   6   5   9      383.29      370.06      4.24 o 
   7   5   9       67.78       58.41      3.21 o 
   8   5   9       73.64       76.03      4.02 o 
  -7   6   9       24.71       34.77      3.55 o 
  -6   6   9      153.83      139.31      2.92 o 
  -5   6   9       15.17       15.44      1.69 o 
  -4   6   9       16.41       17.16      1.50 o 
  -3   6   9      685.92      665.64      4.83 o 
  -2   6   9      496.17      488.62      4.03 o 
  -1   6   9        2.27        1.46      1.28 o 
   0   6   9        3.47        2.68      1.68 o 
   1   6   9      408.96      414.42      3.79 o 
   2   6   9        5.66        6.31      2.29 o 
   3   6   9      104.67      105.23      2.80 o 
   4   6   9       67.01       67.86      2.15 o 
   5   6   9        0.57        0.06      1.49 o 
   6   6   9        1.98        2.34      4.03 o 
   7   6   9        0.92       -1.88      2.72 o 
  -7   7   9       29.46       31.93      2.35 o 
  -6   7   9       18.98       21.46      2.05 o 
  -5   7   9        0.05       -0.46      1.47 o 
  -4   7   9        1.34        3.42      2.22 o 
  -3   7   9        5.13        6.23      1.36 o 
  -2   7   9      349.55      356.32      3.69 o 
  -1   7   9       55.52       55.27      1.81 o 
   0   7   9      517.15      483.92     13.81 o 
   1   7   9        1.02       -0.74      1.43 o 
   2   7   9      171.46      183.29      3.26 o 
   3   7   9       35.93       33.78      2.59 o 
   4   7   9       17.90       16.62      2.55 o 
   5   7   9       71.25       73.32      2.47 o 
   6   7   9       22.38       29.51      2.91 o 
   7   7   9        0.79        0.19      1.74 o 
  -6   8   9      307.96      325.39      4.41 o 
  -5   8   9       95.72       97.74      2.59 o 
  -4   8   9      163.46      172.82      3.04 o 
  -3   8   9      227.11      230.93      3.32 o 
  -2   8   9       90.64       90.45      2.25 o 
  -1   8   9       35.20       36.08      3.24 o 
   0   8   9      469.72      427.00      6.48 o 
   1   8   9      214.23      232.30      5.07 o 
   2   8   9      437.10      436.31      6.67 o 
   3   8   9      183.65      185.12      4.78 o 
   4   8   9       56.81       56.68      3.42 o 
   5   8   9      111.53      113.29      4.22 o 
   6   8   9      178.28      201.08      3.76 o 
  -6   9   9        3.25        5.21      2.46 o 
  -5   9   9        1.40       -1.23      2.30 o 
  -4   9   9       21.43       28.19      2.73 o 
  -3   9   9       86.89       85.35      3.41 o 
  -2   9   9        0.44       -0.80      2.82 o 
  -1   9   9       46.42       46.48      2.12 o 
   0   9   9       11.15       15.57      2.37 o 
   1   9   9       83.01       77.90      3.67 o 
   2   9   9        9.28        3.57      2.33 o 
   3   9   9       72.98       74.89      3.56 o 
   4   9   9      198.36      192.40      5.29 o 
   5   9   9       62.96       61.74      3.62 o 
  -5  10   9        3.56        4.03      2.45 o 
  -4  10   9       24.80       23.30      2.98 o 
  -3  10   9      123.44      125.37      5.26 o 
  -2  10   9       65.46       68.23      2.33 o 
  -1  10   9       55.68       60.62      2.32 o 
   0  10   9       27.33       37.43      3.09 o 
   1  10   9        5.84        1.59      2.18 o 
   2  10   9       35.11       39.95      3.20 o 
   3  10   9        2.68        5.84      2.94 o 
   4  10   9       81.31       74.08      4.30 o 
   5  10   9        4.50       15.32      3.35 o 
  -3  11   9        6.22        2.80      1.62 o 
  -2  11   9        4.77        7.58      1.78 o 
  -1  11   9       34.39       45.79      9.54 o 
   0  11   9       30.77       26.06      3.02 o 
   1  11   9       62.46       68.30      3.82 o 
   2  11   9       99.03      122.05      4.62 o 
   3  11   9       94.65       96.52      4.11 o 
  -1  12   9       27.64       27.98      3.04 o 
   0  12   9       38.95       44.43      3.07 o 
   1  12   9       55.27       81.51      4.19 o 
  -8   0  10       72.72       68.12      3.98 o 
  -7   0  10       20.22       22.28      2.74 o 
  -6   0  10      683.66      685.07      8.09 o 
  -5   0  10      637.53      609.29      7.14 o 
  -4   0  10      327.08      316.06      4.97 o 
  -3   0  10       97.18       91.18      2.92 o 
  -2   0  10     1449.50     1418.51      8.94 o 
  -1   0  10      115.28      122.52      3.01 o 
   0   0  10      553.60      599.39      5.73 o 
   1   0  10     4172.87     3962.48     19.23 o 
   2   0  10     1601.07     1495.53     21.00 o 
   3   0  10      152.95      163.97      2.35 o 
   4   0  10        0.09        1.16      1.31 o 
   5   0  10       21.24       23.56      1.65 o 
   6   0  10      182.43      200.56      4.37 o 
   7   0  10       77.09       78.56      3.34 o 
   8   0  10        0.70       -0.49      2.46 o 
  -8   1  10       87.39       77.69      2.95 o 
  -7   1  10        8.58        8.81      1.98 o 
  -6   1  10        4.51        5.02      1.65 o 
  -5   1  10       13.38       12.18      2.20 o 
  -4   1  10       36.85       40.13      1.92 o 
  -3   1  10        1.32        0.46      2.76 o 
  -2   1  10       48.93       48.33      2.77 o 
  -1   1  10      169.24      140.92      5.81 o 
   0   1  10       31.19       41.99      1.54 o 
   1   1  10       13.37       14.61      1.37 o 
   2   1  10      173.05      167.32      1.55 o 
   3   1  10      101.49       97.16      2.04 o 
   4   1  10      212.25      205.57      2.75 o 
   5   1  10       24.18       14.74      1.10 o 
   6   1  10       22.68       15.98      1.97 o 
   7   1  10        1.58        3.24      1.54 o 
   8   1  10        0.10        1.14      1.57 o 
  -8   2  10        1.42        0.35      2.04 o 
  -7   2  10       14.56       15.88      3.11 o 
  -6   2  10       69.28       66.51      2.34 o 
  -5   2  10       71.76       70.72      2.25 o 
  -4   2  10       10.15       14.24      3.97 o 
  -3   2  10      313.96      311.71      8.30 o 
  -2   2  10      382.37      381.76      3.98 o 
  -1   2  10        9.46       12.69      1.23 o 
   0   2  10      489.89      510.07      3.74 o 
   1   2  10       28.87       28.62      1.77 o 
   2   2  10       73.43       72.62      1.47 o 
   3   2  10      205.38      204.17      1.63 o 
   4   2  10       19.26       17.52      0.88 o 
   5   2  10       43.27       52.59      1.57 o 
   6   2  10       69.18       82.78      2.25 o 
   7   2  10        2.93        3.87      1.68 o 
   8   2  10        4.13        5.42      1.82 o 
  -8   3  10       16.30        8.77      3.33 o 
  -7   3  10      102.10       94.88      2.78 o 
  -6   3  10       26.36       29.64      1.93 o 
  -5   3  10      180.58      175.09      3.48 o 
  -4   3  10       62.49       64.65      2.09 o 
  -3   3  10       63.85       69.57      1.91 o 
  -2   3  10       15.42       18.93      0.95 o 
  -1   3  10        4.42        2.21      1.16 o 
   0   3  10      100.43       94.69      1.84 o 
   1   3  10       13.86       17.75      1.28 o 
   2   3  10       88.82       78.93      2.10 o 
   3   3  10        2.07        4.68      0.88 o 
   4   3  10       23.43       20.60      0.92 o 
   5   3  10      168.68      147.73      2.17 o 
   6   3  10       81.00       75.08      2.22 o 
   7   3  10       45.77       41.51      2.06 o 
   8   3  10       13.02       16.58      1.97 o 
  -8   4  10        3.72       -3.10      3.10 o 
  -7   4  10        3.46        4.60      2.69 o 
  -6   4  10        4.89        4.66      2.69 o 
  -5   4  10       54.85       56.76      3.38 o 
  -4   4  10      899.52      889.36      5.57 o 
  -3   4  10      726.82      702.74      3.73 o 
  -2   4  10       56.08       60.13      1.32 o 
  -1   4  10      127.30      113.54      1.97 o 
   0   4  10      110.48      110.73      2.65 o 
   1   4  10      280.89      252.47      3.27 o 
   2   4  10      525.14      534.48     11.99 o 
   3   4  10     1073.59     1057.43     10.03 o 
   4   4  10       79.54       69.75      1.46 o 
   5   4  10       51.03       51.18      1.37 o 
   6   4  10        0.72        0.20      1.57 o 
   7   4  10       19.59       24.45      2.06 o 
   8   4  10       54.45       64.80      4.31 o 
  -7   5  10       46.44       53.83      3.70 o 
  -6   5  10       45.84       46.98      3.52 o 
  -5   5  10       10.38        6.20      2.62 o 
  -4   5  10      106.17      106.73      2.29 o 
  -3   5  10      255.19      247.94      3.90 o 
  -2   5  10        0.12       -0.46      1.17 o 
  -1   5  10       46.50       38.55      2.44 o 
   0   5  10        4.16        4.80      1.15 o 
   1   5  10       12.27       13.64      1.07 o 
   2   5  10       20.38       22.66      1.21 o 
   3   5  10        0.12        1.69      1.09 o 
   4   5  10       10.66       14.95      1.27 o 
   5   5  10       22.11       18.47      1.46 o 
   6   5  10        0.10        1.75      2.19 o 
   7   5  10        8.89        7.82      2.88 o 
  -7   6  10       98.12      112.66      4.58 o 
  -6   6  10      109.79      117.28      4.51 o 
  -5   6  10       94.93       83.66      2.39 o 
  -4   6  10      144.84      156.67      2.78 o 
  -3   6  10        6.16        4.99      1.37 o 
  -2   6  10       14.31       14.27      1.44 o 
  -1   6  10      209.51      210.78      2.91 o 
   0   6  10      551.26      521.93      5.92 o 
   1   6  10       64.28       78.07      2.13 o 
   2   6  10       58.98       73.69      2.08 o 
   3   6  10       60.79       69.71      2.15 o 
   4   6  10      345.33      325.17      9.37 o 
   5   6  10      237.95      254.93      6.86 o 
   6   6  10      225.82      251.11      6.17 o 
   7   6  10       13.65       12.46      2.75 o 
  -7   7  10        4.14        5.49      3.28 o 
  -6   7  10      110.45      102.44      4.36 o 
  -5   7  10       19.20       21.39      3.80 o 
  -4   7  10        6.61        8.11      1.45 o 
  -3   7  10        2.52        1.01      1.41 o 
  -2   7  10        2.81        6.35      1.59 o 
  -1   7  10        4.36        3.03      1.31 o 
   0   7  10      283.70      270.38      3.39 o 
   1   7  10      239.20      222.08      3.30 o 
   2   7  10       13.56       16.44      5.80 o 
   3   7  10        8.92        6.02      1.49 o 
   4   7  10       18.62       21.83      2.65 o 
   5   7  10       47.44       44.61      2.21 o 
   6   7  10        0.23        3.16      5.70 o 
  -6   8  10       20.78       18.44      1.86 o 
  -5   8  10        8.72        9.76      1.81 o 
  -4   8  10       12.20       11.13      1.84 o 
  -3   8  10        9.09        5.96      3.66 o 
  -2   8  10       14.58       14.19      1.62 o 
  -1   8  10       55.68       62.24      1.75 o 
   0   8  10        3.29       -2.18      2.18 o 
   1   8  10        0.04        0.06      2.11 o 
   2   8  10       82.70       72.13      3.51 o 
   3   8  10       25.90       23.08      2.57 o 
   4   8  10        5.31        4.86      2.44 o 
   5   8  10        2.47        0.90      1.82 o 
   6   8  10        4.00       12.35      5.57 o 
  -5   9  10       36.53       36.73      2.96 o 
  -4   9  10        3.61        5.09      2.28 o 
  -3   9  10       20.53       14.99      2.13 o 
  -2   9  10      114.62      110.96      2.98 o 
  -1   9  10       46.64       50.61      4.79 o 
   0   9  10       38.74       45.69      3.21 o 
   1   9  10       24.79       31.48      3.01 o 
   2   9  10       17.81       11.87      2.65 o 
   3   9  10       46.30       43.17      3.42 o 
   4   9  10       73.99       70.37      3.71 o 
   5   9  10        7.33        7.41      2.90 o 
  -4  10  10        1.21       -0.70      1.94 o 
  -3  10  10      114.85      122.37      2.98 o 
  -2  10  10       81.83       92.91      3.14 o 
  -1  10  10      101.01      107.07      4.16 o 
   0  10  10      170.60      185.66      5.23 o 
   1  10  10       46.13       49.61      3.42 o 
   2  10  10       19.59       17.51      2.83 o 
   3  10  10       65.39       73.35      3.82 o 
   4  10  10      163.07      174.87      5.22 o 
  -3  11  10       12.83       12.50      2.79 o 
  -2  11  10        0.10       -1.30      1.85 o 
  -1  11  10        9.54       22.46      3.01 o 
   0  11  10       15.15       14.96      2.54 o 
   1  11  10        7.44        5.55      2.30 o 
   2  11  10        0.63        7.42      2.95 o 
  -8   1  11      144.94      149.71      5.11 o 
  -7   1  11       26.27       25.98      2.24 o 
  -6   1  11      177.54      167.85      3.19 o 
  -5   1  11      395.96      387.03      4.26 o 
  -4   1  11       61.87       64.72      2.08 o 
  -3   1  11      247.57      221.73      3.03 o 
  -2   1  11      836.75      812.87     10.62 o 
  -1   1  11      701.49      672.14     13.06 o 
   0   1  11       98.98       88.19      2.06 o 
   1   1  11      317.17      339.97      2.59 o 
   2   1  11       11.00        8.06      1.08 o 
   3   1  11      377.05      406.12      2.23 o 
   4   1  11      198.94      197.83      2.70 o 
   5   1  11       74.51       73.64      1.54 o 
   6   1  11       12.85       12.26      1.51 o 
   7   1  11       14.74       14.98      1.66 o 
   8   1  11        0.57        1.91      1.61 o 
  -8   2  11        2.84        4.66      2.16 o 
  -7   2  11        1.31        1.33      1.98 o 
  -6   2  11      130.08      119.40      2.87 o 
  -5   2  11        0.03        0.43      4.02 o 
  -4   2  11      159.38      164.97      2.87 o 
  -3   2  11      256.77      229.05      4.22 o 
  -2   2  11        4.50        3.25      1.45 o 
  -1   2  11      192.41      181.83      4.48 o 
   0   2  11     1035.38     1012.70     16.02 o 
   1   2  11      412.28      402.66      5.78 o 
   2   2  11      464.44      443.12      8.76 o 
   3   2  11      545.91      533.47      7.07 o 
   4   2  11      237.01      239.13      4.63 o 
   5   2  11      374.05      379.80      2.84 o 
   6   2  11      180.36      197.25      3.15 o 
   7   2  11       37.27       31.52      1.93 o 
   8   2  11       16.81       21.08      4.06 o 
  -8   3  11        3.06        5.63      2.77 o 
  -7   3  11        1.60       -0.71      1.92 o 
  -6   3  11        1.58       -0.61      1.59 o 
  -5   3  11       54.63       61.31      4.10 o 
  -4   3  11       24.06       21.98      2.82 o 
  -3   3  11      607.76      610.25      5.00 o 
  -2   3  11       21.76       20.26      1.57 o 
  -1   3  11       30.46       28.64      1.48 o 
   0   3  11        7.66        7.40      1.28 o 
   1   3  11        0.36       -0.34      1.24 o 
   2   3  11        0.51        0.03      1.35 o 
   3   3  11       96.83      100.50      2.89 o 
   4   3  11       15.70       11.36      1.08 o 
   5   3  11       39.91       32.93      1.44 o 
   6   3  11       29.25       29.62      3.60 o 
   7   3  11       25.62       24.87      1.89 o 
  -7   4  11       33.45       35.65      3.59 o 
  -6   4  11      127.48      108.82      4.20 o 
  -5   4  11      122.41      132.96      4.27 o 
  -4   4  11        0.05       -1.71      2.54 o 
  -3   4  11      227.58      222.41      3.44 o 
  -2   4  11       11.68       10.95      1.87 o 
  -1   4  11        0.98        4.29      1.24 o 
   0   4  11      139.28      137.29      7.57 o 
   1   4  11      289.83      292.00      3.20 o 
   2   4  11       65.55       72.17      1.86 o 
   3   4  11       24.59       26.90      1.34 o 
   4   4  11      252.57      262.67      2.43 o 
   5   4  11       57.21       57.25      2.18 o 
   6   4  11       18.79       18.93      1.42 o 
   7   4  11       10.70       10.65      1.82 o 
  -7   5  11      117.35      122.88      4.82 o 
  -6   5  11      189.75      208.36      5.46 o 
  -5   5  11        6.83       10.45      2.51 o 
  -4   5  11       24.88       26.68      2.93 o 
  -3   5  11        5.82        5.92      2.12 o 
  -2   5  11      106.25       99.09      2.16 o 
  -1   5  11      123.35      118.47      3.44 o 
   0   5  11      120.98      120.70      3.31 o 
   1   5  11      160.04      150.25      2.75 o 
   2   5  11       57.45       61.25      2.47 o 
   3   5  11        0.31       -0.50      1.10 o 
   4   5  11       10.41       10.62      1.32 o 
   5   5  11        0.08       -0.56      1.19 o 
   6   5  11       43.37       55.58      3.32 o 
   7   5  11       10.05        6.68      2.37 o 
  -7   6  11       18.47       21.82      3.64 o 
  -6   6  11       24.45       20.64      2.87 o 
  -5   6  11       53.62       54.20      3.51 o 
  -4   6  11       62.52       57.34      3.27 o 
  -3   6  11       20.57       19.01      1.50 o 
  -2   6  11       68.77       68.15      2.68 o 
  -1   6  11        7.12        5.52      2.09 o 
   0   6  11       14.59       16.40      2.07 o 
   1   6  11       28.49       17.56      1.62 o 
   2   6  11      206.35      178.69      2.96 o 
   3   6  11      223.66      218.77      5.46 o 
   4   6  11        6.61        5.11      1.53 o 
   5   6  11        3.11        3.00      1.37 o 
   6   6  11        0.90        2.86      2.27 o 
  -6   7  11       78.73       90.21      4.44 o 
  -5   7  11       21.12       25.16      3.03 o 
  -4   7  11       39.44       38.24      1.99 o 
  -3   7  11        1.51        3.34      1.38 o 
  -2   7  11       16.26       23.56      3.13 o 
  -1   7  11       11.08        7.15      2.04 o 
   0   7  11       47.83       42.19      3.25 o 
   1   7  11        0.26       -1.26      1.58 o 
   2   7  11       92.23       86.26      2.40 o 
   3   7  11       17.61       17.78      1.61 o 
   4   7  11        6.53        7.46      2.66 o 
   5   7  11       30.82       36.34      2.16 o 
   6   7  11       43.50       51.84      5.51 o 
  -5   8  11        4.95        6.15      4.08 o 
  -4   8  11       67.19       65.01      2.29 o 
  -3   8  11       55.36       59.88      2.24 o 
  -2   8  11       47.50       46.20      2.01 o 
  -1   8  11      199.27      190.14      6.65 o 
   0   8  11       51.22       59.83      3.23 o 
   1   8  11       55.49       35.84      2.87 o 
   2   8  11       11.23       13.20      2.52 o 
   3   8  11       34.66       37.62      3.08 o 
   4   8  11       68.73       69.85      3.81 o 
   5   8  11       58.15       54.94      5.40 o 
  -5   9  11       49.96       58.13      3.33 o 
  -4   9  11       12.32        8.97      2.32 o 
  -3   9  11       11.25       14.11      2.32 o 
  -2   9  11        8.01        5.49      1.97 o 
  -1   9  11       43.93       50.35      3.37 o 
   0   9  11      181.19      163.88      4.81 o 
   1   9  11       51.98       55.37      3.53 o 
   2   9  11        7.21        7.49      2.41 o 
   3   9  11        5.42        3.41      2.51 o 
   4   9  11       26.67       23.57      3.23 o 
  -3  10  11       13.29       11.15      5.50 o 
  -2  10  11        5.23        9.52      2.68 o 
  -1  10  11       12.83       14.00      2.88 o 
   0  10  11       18.87       21.80      3.17 o 
   1  10  11        4.68        8.86      2.74 o 
   2  10  11        0.96       -0.51      2.18 o 
   3  10  11        4.22       13.91      2.84 o 
  -1  11  11       39.30       49.89      3.58 o 
   0  11  11       41.20       50.82      3.40 o 
   1  11  11       11.64        7.60      2.62 o 
  -7   0  12       71.11       78.06      4.08 o 
  -6   0  12        0.64       -1.11      2.24 o 
  -5   0  12        4.98        4.67      2.54 o 
  -4   0  12       81.23       77.84      3.42 o 
  -3   0  12       90.01       92.40      3.26 o 
  -2   0  12      321.27      310.55      4.99 o 
  -1   0  12      410.51      407.72      5.48 o 
   0   0  12       71.18       78.98      3.07 o 
   1   0  12      364.82      366.14      5.43 o 
   2   0  12        7.52       10.13      2.44 o 
   3   0  12      867.11      841.26      8.21 o 
   4   0  12      360.12      352.39      4.76 o 
   5   0  12       32.65       28.50      1.88 o 
   6   0  12        1.08        0.15      2.15 o 
   7   0  12        7.51        8.56      2.51 o 
  -7   1  12        0.68       -1.73      1.73 o 
  -6   1  12       47.51       49.85      5.49 o 
  -5   1  12       39.49       43.59      2.15 o 
  -4   1  12      124.11      108.97      2.65 o 
  -3   1  12      131.39      134.26      3.82 o 
  -2   1  12        1.37        1.98      1.48 o 
  -1   1  12        6.27        5.25      1.42 o 
   0   1  12       56.60       47.68      2.02 o 
   1   1  12     1198.76     1195.01      6.47 o 
   2   1  12      988.89     1019.58      6.13 o 
   3   1  12      352.39      349.95      9.32 o 
   4   1  12        9.82        9.83      1.25 o 
   5   1  12       29.90       26.76      1.29 o 
   6   1  12       13.61        9.24      1.40 o 
   7   1  12       53.57       62.96      2.46 o 
  -7   2  12        7.88        2.57      1.81 o 
  -6   2  12       16.33       18.20      5.59 o 
  -5   2  12       60.51       54.45      2.66 o 
  -4   2  12       35.39       34.70      2.28 o 
  -3   2  12        6.06        8.05      1.61 o 
  -2   2  12      133.68      129.41      3.00 o 
  -1   2  12      127.48      118.54      3.34 o 
   0   2  12      146.53      147.20      2.60 o 
   1   2  12      210.05      216.79      8.71 o 
   2   2  12      196.88      179.12      2.24 o 
   3   2  12       71.87       71.31      1.45 o 
   4   2  12       19.33       20.11      1.37 o 
   5   2  12       42.20       45.25      2.02 o 
   6   2  12        6.78        7.76      1.27 o 
   7   2  12        3.37        3.10      1.86 o 
  -7   3  12       70.66       70.25      4.04 o 
  -6   3  12      145.37      149.01      6.68 o 
  -5   3  12       71.21       66.97      2.27 o 
  -4   3  12       15.20       12.12      1.71 o 
  -3   3  12      853.95      856.63     10.40 o 
  -2   3  12      639.80      629.06     12.03 o 
  -1   3  12       85.07       80.04      3.73 o 
   0   3  12      242.77      227.00      5.53 o 
   1   3  12      345.82      352.95      7.93 o 
   2   3  12      175.61      175.20      2.85 o 
   3   3  12      206.66      200.75      2.14 o 
   4   3  12      244.71      253.50      2.81 o 
   5   3  12       30.22       33.28      1.61 o 
   6   3  12       78.15       96.60      3.08 o 
   7   3  12       66.21       78.52      2.60 o 
  -7   4  12        0.03       -2.88      2.88 o 
  -6   4  12        0.68        0.65      2.87 o 
  -5   4  12       17.49       23.69      3.03 o 
  -4   4  12        3.35        1.49      2.25 o 
  -3   4  12      103.62      106.58      2.44 o 
  -2   4  12       11.63       13.05      1.53 o 
  -1   4  12        3.09        0.64      1.32 o 
   0   4  12        5.26        6.72      1.38 o 
   1   4  12      110.08      103.80      2.34 o 
   2   4  12      279.51      265.08      5.21 o 
   3   4  12      330.05      304.73      2.60 o 
   4   4  12       23.37       23.26      1.22 o 
   5   4  12       67.21       52.76      2.22 o 
   6   4  12       40.27       29.02      2.10 o 
   7   4  12       21.23       22.11      3.21 o 
  -7   5  12        4.99        2.43      3.30 o 
  -6   5  12       70.31       72.31      3.82 o 
  -5   5  12        1.12        1.14      2.98 o 
  -4   5  12        0.32       -1.02      2.57 o 
  -3   5  12        0.10        0.84      2.14 o 
  -2   5  12       15.08       13.91      2.25 o 
  -1   5  12       17.09        8.99      2.09 o 
   0   5  12        0.48        0.39      2.12 o 
   1   5  12       10.51        6.14      1.39 o 
   2   5  12        2.43        3.42      1.35 o 
   3   5  12       35.64       27.09      1.42 o 
   4   5  12        1.23        2.98      1.08 o 
   5   5  12       39.44       31.95      1.95 o 
   6   5  12       41.17       40.70      2.19 o 
  -6   6  12        5.54       12.59      3.09 o 
  -5   6  12       19.96       20.37      3.14 o 
  -4   6  12        0.04       -1.20      2.52 o 
  -3   6  12        0.28        0.85      2.07 o 
  -2   6  12       89.94       83.12      2.20 o 
  -1   6  12       88.95       81.51      3.18 o 
   0   6  12      108.87      109.92      3.54 o 
   1   6  12       20.38       19.63      1.73 o 
   2   6  12       16.10       12.44      1.67 o 
   3   6  12        0.31        1.32      1.86 o 
   4   6  12       28.48       30.85      1.79 o 
   5   6  12       47.20       50.11      1.86 o 
   6   6  12       27.92       24.60      2.02 o 
  -5   7  12       82.78       85.19      3.87 o 
  -4   7  12      191.43      194.96      5.03 o 
  -3   7  12       35.45       35.23      1.91 o 
  -2   7  12       29.61       28.35      3.82 o 
  -1   7  12      111.65      113.23      3.52 o 
   0   7  12      251.55      233.44      3.58 o 
   1   7  12       68.24       78.12      2.55 o 
   2   7  12       30.56       27.19      3.22 o 
   3   7  12       25.34       24.17      1.85 o 
   4   7  12        9.59       10.70      2.04 o 
   5   7  12       26.68       27.25      2.30 o 
  -5   8  12        1.64        0.26      3.20 o 
  -4   8  12       22.60       27.10      3.12 o 
  -3   8  12        2.97        2.80      1.51 o 
  -2   8  12       27.81       24.05      1.75 o 
  -1   8  12        2.40       -0.57      1.59 o 
   0   8  12       44.07       40.27      6.90 o 
   1   8  12        0.35       -2.02      2.12 o 
   2   8  12        2.92        8.66      2.60 o 
   3   8  12        0.09       -2.45      2.45 o 
   4   8  12        0.52        8.14      2.83 o 
  -4   9  12       52.10       53.06      3.27 o 
  -3   9  12       25.45       29.08      2.72 o 
  -2   9  12       34.40       39.43      3.30 o 
  -1   9  12      147.35      163.80      4.84 o 
   0   9  12       56.70       50.84      3.21 o 
   1   9  12        0.91        4.36      2.72 o 
   2   9  12       54.73       55.59      3.61 o 
   3   9  12        5.66        5.37      2.69 o 
  -2  10  12        7.42       19.31      3.00 o 
  -1  10  12       29.04       32.61      3.05 o 
   0  10  12        0.10        4.62      2.89 o 
   1  10  12        2.67        7.18      2.83 o 
   2  10  12        7.52        2.85      2.49 o 
  -7   1  13       63.25       77.98      2.98 o 
  -6   1  13       47.78       49.10      2.43 o 
  -5   1  13        7.03        3.57      1.83 o 
  -4   1  13       40.60       36.59      2.03 o 
  -3   1  13      237.20      243.98      3.50 o 
  -2   1  13        9.61        9.64      1.65 o 
  -1   1  13       13.96       15.64      1.65 o 
   0   1  13      540.28      545.78      4.66 o 
   1   1  13      577.95      564.92     26.65 o 
   2   1  13      118.90      125.39      3.30 o 
   3   1  13      105.65      107.82      4.13 o 
   4   1  13        1.70        2.53      1.42 o 
   5   1  13       49.41       51.84      1.79 o 
   6   1  13      104.29       95.88      2.67 o 
   7   1  13       30.17       33.44      2.05 o 
  -7   2  13       16.93       28.34      3.19 o 
  -6   2  13        0.12        3.17      1.77 o 
  -5   2  13        1.51        0.94      1.83 o 
  -4   2  13       66.64       69.56      2.43 o 
  -3   2  13      259.56      237.28      3.42 o 
  -2   2  13      363.08      340.30      3.83 o 
  -1   2  13      283.42      279.30      5.42 o 
   0   2  13      168.95      167.24      3.05 o 
   1   2  13       10.21       10.41      1.62 o 
   2   2  13      148.07      137.72      2.80 o 
   3   2  13       13.47       11.60      1.29 o 
   4   2  13       54.01       64.26      1.78 o 
   5   2  13        9.46       11.63      1.50 o 
   6   2  13        1.28        1.23      1.67 o 
  -7   3  13        0.51        3.24      3.22 o 
  -6   3  13        2.69        8.67      2.79 o 
  -5   3  13        4.40        6.76      1.91 o 
  -4   3  13       14.44       11.16      1.92 o 
  -3   3  13       77.95       79.30      3.36 o 
  -2   3  13        4.01        5.03      1.59 o 
  -1   3  13      184.16      171.15      3.37 o 
   0   3  13       92.14       83.55      2.34 o 
   1   3  13      193.77      189.25      3.09 o 
   2   3  13      110.21       97.49      1.89 o 
   3   3  13       84.62       77.48      1.57 o 
   4   3  13        0.93        1.30      1.30 o 
   5   3  13        0.37       -0.73      1.32 o 
   6   3  13        6.59        8.16      1.74 o 
  -6   4  13      103.50      112.68      4.64 o 
  -5   4  13       83.78       75.26      3.57 o 
  -4   4  13       30.68       31.00      2.97 o 
  -3   4  13        0.31       -0.85      2.27 o 
  -2   4  13       87.00       78.36      2.20 o 
  -1   4  13      181.56      159.45      5.06 o 
   0   4  13      116.24      106.90      3.26 o 
   1   4  13       98.04       89.48      2.39 o 
   2   4  13        0.76       -0.44      1.19 o 
   3   4  13       19.27       21.37      1.24 o 
   4   4  13        0.80        0.05      1.03 o 
   5   4  13        2.07        0.28      1.61 o 
   6   4  13        2.57        2.71      2.02 o 
  -6   5  13       32.35       38.85      3.72 o 
  -5   5  13      104.05      103.84      4.32 o 
  -4   5  13      266.50      263.73      5.67 o 
  -3   5  13       80.58       83.62      3.72 o 
  -2   5  13       66.88       75.57      3.53 o 
  -1   5  13      260.68      260.42      5.00 o 
   0   5  13      198.73      203.53      4.61 o 
   1   5  13       95.43      107.01      3.82 o 
   2   5  13      294.25      303.39      3.10 o 
   3   5  13      328.41      314.90      3.25 o 
   4   5  13      164.29      155.05      2.23 o 
   5   5  13       77.83       79.40      2.70 o 
   6   5  13       34.48       38.54      2.57 o 
  -5   6  13        6.08        8.72      3.24 o 
  -4   6  13        3.39        5.59      2.84 o 
  -3   6  13       36.78       35.48      3.15 o 
  -2   6  13       11.87       11.18      2.57 o 
  -1   6  13       68.08       59.99      3.09 o 
   0   6  13       47.96       44.51      2.85 o 
   1   6  13        0.11       -0.34      1.51 o 
   2   6  13       10.14        6.03      2.23 o 
   3   6  13       19.67       25.04      5.07 o 
   4   6  13       33.92       28.77      1.59 o 
   5   6  13       33.59       30.50      3.51 o 
  -5   7  13        7.10        7.97      2.84 o 
  -4   7  13       34.82       33.55      3.06 o 
  -3   7  13       53.48       51.51      3.31 o 
  -2   7  13       58.69       72.31      3.60 o 
  -1   7  13        8.73        9.65      2.29 o 
   0   7  13      107.12      110.36      2.91 o 
   1   7  13       10.65       20.75      3.76 o 
   2   7  13        9.15        2.30      1.61 o 
   3   7  13        3.32        6.54      1.73 o 
   4   7  13       38.40       44.16      3.80 o 
  -4   8  13      112.62      123.01      4.73 o 
  -3   8  13       43.80       48.08      3.68 o 
  -2   8  13        8.57       12.44      2.56 o 
  -1   8  13        0.33       -1.48      1.74 o 
   0   8  13        4.40        8.27      3.79 o 
   1   8  13       21.09       23.06      2.95 o 
   2   8  13       12.57       19.22      3.03 o 
   3   8  13        0.00       -2.17      2.17 o 
   4   8  13        0.93        4.70      2.79 o 
  -3   9  13       48.67       50.86      3.21 o 
  -2   9  13       95.36       94.33      4.10 o 
  -1   9  13       78.89       85.82      4.18 o 
   0   9  13       45.56       42.88      3.44 o 
   1   9  13       17.12       25.96      3.03 o 
   2   9  13       33.19       37.64      3.49 o 
  -6   0  14       42.67       40.59      3.17 o 
  -5   0  14       28.07       28.98      3.27 o 
  -4   0  14       21.98       17.52      2.69 o 
  -3   0  14      784.18      776.87      8.44 o 
  -2   0  14      109.56      106.16      3.62 o 
  -1   0  14      102.21       85.73      3.40 o 
   0   0  14      191.48      190.86      4.46 o 
   1   0  14       30.69       31.20      2.67 o 
   2   0  14        0.03        0.50      2.40 o 
   3   0  14     1247.10     1300.10     11.00 o 
   4   0  14      271.73      244.85      5.44 o 
   5   0  14       22.37       12.89      2.63 o 
   6   0  14        0.02        3.22      2.71 o 
  -6   1  14        0.00       -1.26      1.92 o 
  -5   1  14       14.55       11.17      1.96 o 
  -4   1  14      179.30      179.66      3.30 o 
  -3   1  14       13.77       12.10      1.95 o 
  -2   1  14       23.27       24.28      1.90 o 
  -1   1  14       12.66       12.39      1.68 o 
   0   1  14        0.58        0.96      1.69 o 
   1   1  14        0.49        2.96      1.76 o 
   2   1  14       49.04       45.86      2.07 o 
   3   1  14      102.19      100.46      3.32 o 
   4   1  14        0.99        5.36      1.81 o 
   5   1  14       60.96       48.37      2.39 o 
   6   1  14       57.85       58.53      2.40 o 
  -6   2  14       70.00       66.31      2.71 o 
  -5   2  14       53.05       52.16      2.40 o 
  -4   2  14       22.17       21.87      1.99 o 
  -3   2  14       17.08       12.52      1.81 o 
  -2   2  14       46.97       48.54      3.07 o 
  -1   2  14       83.02       79.26      2.35 o 
   0   2  14      393.77      397.23      4.24 o 
   1   2  14        2.31        1.30      1.69 o 
   2   2  14       50.68       51.80      2.18 o 
   3   2  14        3.64        3.27      1.67 o 
   4   2  14        2.53        0.72      1.82 o 
   5   2  14        6.63        5.37      2.60 o 
   6   2  14       12.43       16.26      3.40 o 
  -6   3  14        9.62        7.99      3.18 o 
  -5   3  14        9.41        5.79      1.93 o 
  -4   3  14       13.52       12.31      1.92 o 
  -3   3  14        2.68        2.59      1.96 o 
  -2   3  14       14.21       10.28      1.81 o 
  -1   3  14      190.97      202.62      3.25 o 
   0   3  14      285.17      300.89      3.81 o 
   1   3  14       54.31       58.41      2.29 o 
   2   3  14      107.53      108.62      3.98 o 
   3   3  14      224.87      221.33      6.53 o 
   4   3  14       54.33       43.54      2.06 o 
   5   3  14       18.32       13.45      1.53 o 
   6   3  14       51.66       57.57      2.43 o 
  -6   4  14        1.74        2.20      2.76 o 
  -5   4  14        5.09        5.59      2.65 o 
  -4   4  14        2.99        4.65      2.57 o 
  -3   4  14       59.00       52.82      3.31 o 
  -2   4  14      131.89      129.29      4.26 o 
  -1   4  14       47.93       54.99      2.21 o 
   0   4  14      127.47      118.47      2.72 o 
   1   4  14      198.86      186.11      8.47 o 
   2   4  14       28.65       26.26      1.68 o 
   3   4  14        0.02       -0.48      1.08 o 
   4   4  14       23.01       22.47      1.48 o 
   5   4  14       25.08       28.04      2.03 o 
  -5   5  14       27.41       30.77      3.35 o 
  -4   5  14       94.48       93.45      4.21 o 
  -3   5  14        3.67       -2.47      2.92 o 
  -2   5  14        0.22        1.76      2.35 o 
  -1   5  14       86.21       84.16      3.41 o 
   0   5  14       59.77       55.12      3.30 o 
   1   5  14        0.11        0.22      2.53 o 
   2   5  14        0.01        2.74      3.72 o 
   3   5  14        0.16        2.15      1.04 o 
   4   5  14        6.75        8.16      1.22 o 
   5   5  14        8.21       12.83      1.92 o 
  -5   6  14       94.07      112.57      4.83 o 
  -4   6  14       69.47       78.85      4.18 o 
  -3   6  14       44.13       49.39      3.49 o 
  -2   6  14       49.42       56.66      3.45 o 
  -1   6  14       40.67       49.30      3.11 o 
   0   6  14      111.38      122.67      4.11 o 
   1   6  14      113.03      115.96      2.88 o 
   2   6  14       11.11       11.83      1.84 o 
   3   6  14        7.99       15.03      4.01 o 
   4   6  14        8.34       15.01      2.43 o 
  -4   7  14       13.32        6.23      3.07 o 
  -3   7  14       38.35       42.15      3.74 o 
  -2   7  14        0.70        0.44      2.54 o 
  -1   7  14        7.61        9.72      2.55 o 
   0   7  14       34.23       26.60      2.03 o 
   1   7  14       87.23       96.74      6.06 o 
   2   7  14       84.30       75.73      2.62 o 
   3   7  14       27.24       28.69      3.42 o 
   4   7  14        3.98        2.44      1.81 o 
  -3   8  14       24.66       25.46      3.13 o 
  -2   8  14        0.63       -0.72      2.71 o 
  -1   8  14        1.07        0.69      3.07 o 
   0   8  14        2.37        1.16      1.79 o 
   1   8  14       15.75       10.11      2.77 o 
   2   8  14        0.12        4.98      2.66 o 
  -6   1  15        3.64        5.53      2.23 o 
  -5   1  15        0.21        0.92      1.94 o 
  -4   1  15        0.77       -1.74      1.74 o 
  -3   1  15       93.16       92.13      3.30 o 
  -2   1  15       70.64       70.93      2.51 o 
  -1   1  15        1.40        2.48      1.65 o 
   0   1  15       43.62       43.72      2.10 o 
   1   1  15       33.78       29.68      2.04 o 
   2   1  15       42.66       43.86      2.24 o 
   3   1  15        5.58        0.87      1.81 o 
   4   1  15       16.55       21.38      2.20 o 
   5   1  15        0.05       -1.15      1.78 o 
  -5   2  15       28.38       31.09      3.44 o 
  -4   2  15        8.87        9.08      2.03 o 
  -3   2  15       83.11       89.88      2.77 o 
  -2   2  15       49.23       48.14      2.19 o 
  -1   2  15      191.87      186.65      4.42 o 
   0   2  15      107.76      103.75      5.19 o 
   1   2  15      150.95      150.92      6.07 o 
   2   2  15      120.96      112.05      7.79 o 
   3   2  15      233.94      234.96      3.73 o 
   4   2  15       59.77       67.79      2.67 o 
   5   2  15       14.50       26.46      2.50 o 
  -5   3  15       15.25       21.04      3.40 o 
  -4   3  15       74.66       71.78      2.68 o 
  -3   3  15       61.64       59.68      2.43 o 
  -2   3  15       19.76       15.48      1.92 o 
  -1   3  15      165.17      152.73      3.06 o 
   0   3  15        6.14        7.07      1.70 o 
   1   3  15       77.47       75.99      6.21 o 
   2   3  15        0.66       -1.76      1.76 o 
   3   3  15        6.40        5.07      1.73 o 
   4   3  15        3.52        5.53      3.93 o 
   5   3  15        4.29        5.49      2.47 o 
  -5   4  15        5.75        8.06      2.78 o 
  -4   4  15       96.76       97.63      4.04 o 
  -3   4  15       93.37      103.43      4.41 o 
  -2   4  15       70.60       76.90      3.68 o 
  -1   4  15      191.32      200.21      5.97 o 
   0   4  15      221.34      230.21      3.55 o 
   1   4  15        7.00       14.69      2.07 o 
   2   4  15       48.35       46.25      1.79 o 
   3   4  15       81.75       89.79      2.83 o 
   4   4  15       27.50       28.73      2.05 o 
  -4   5  15        6.51        0.43      3.03 o 
  -3   5  15        9.37        9.41      2.60 o 
  -2   5  15       19.69       23.44      3.07 o 
  -1   5  15        3.74       -0.30      2.29 o 
   0   5  15       43.05       32.95      3.02 o 
   1   5  15       16.00       17.66      2.97 o 
   2   5  15       14.31       20.05      5.45 o 
   3   5  15        0.08       -0.02      1.76 o 
   4   5  15        0.08        0.77      2.05 o 
  -4   6  15        0.32       -3.10      3.16 o 
  -3   6  15       11.37        9.37      2.94 o 
  -2   6  15       26.67       23.15      2.81 o 
  -1   6  15       12.39       10.02      2.79 o 
   0   6  15       53.14       46.96      3.27 o 
   1   6  15       20.76       15.81      2.54 o 
   2   6  15        4.12        1.89      1.69 o 
   3   6  15        0.05        0.63      1.89 o 
  -3   7  15        1.27        2.76      2.88 o 
  -2   7  15       19.21       13.76      2.73 o 
  -1   7  15        1.02        4.00      2.76 o 
   0   7  15        3.84        2.86      2.72 o 
   1   7  15        0.37        2.55      1.72 o 
   2   7  15        0.16       -1.63      1.63 o 
   0   8  15       77.97       79.62      7.22 o 
  -5   0  16       10.63        5.04      2.91 o 
  -4   0  16        4.21        6.07      2.91 o 
  -3   0  16      229.68      242.09      5.64 o 
  -2   0  16       34.06       32.32      2.99 o 
  -1   0  16       72.38       87.46      3.75 o 
   0   0  16        6.02        4.43      2.51 o 
   1   0  16        0.44       -1.61      2.21 o 
   2   0  16      106.24      130.44      4.42 o 
   3   0  16       89.41       80.81      3.70 o 
   4   0  16       21.91       18.28      3.04 o 
  -5   1  16       11.54       10.40      3.59 o 
  -4   1  16       11.89        8.79      1.90 o 
  -3   1  16       62.19       63.07      2.61 o 
  -2   1  16       41.76       37.97      2.11 o 
  -1   1  16       15.49       18.97      4.44 o 
   0   1  16        0.80       -0.52      1.80 o 
   1   1  16        8.12        6.01      2.25 o 
   2   1  16       11.41        9.46      1.86 o 
   3   1  16       19.03       23.32      2.11 o 
   4   1  16       87.10       89.55      2.95 o 
  -4   2  16        0.90        1.33      3.26 o 
  -3   2  16       47.55       56.64      4.00 o 
  -2   2  16        0.18        1.34      1.86 o 
  -1   2  16        2.63        6.86      2.99 o 
   0   2  16        6.22        6.50      1.71 o 
   1   2  16        2.77        0.17      2.51 o 
   2   2  16       65.28       73.20      2.58 o 
   3   2  16        6.24        6.38      1.85 o 
   4   2  16        0.15        1.27      2.69 o 
  -4   3  16       76.78       73.56      4.43 o 
  -3   3  16       84.35       94.12      3.98 o 
  -2   3  16        9.98       14.99      1.85 o 
  -1   3  16       34.68       45.60      6.40 o 
   0   3  16       83.11       83.53      2.69 o 
   1   3  16       32.83       35.73      2.23 o 
   2   3  16       40.93       45.74      3.28 o 
   3   3  16       41.21       47.56      2.36 o 
   4   3  16        1.65       -0.39      1.87 o 
  -4   4  16       26.90       28.82      3.61 o 
  -3   4  16       22.50       23.35      3.14 o 
  -2   4  16       28.32       27.98      3.06 o 
  -1   4  16       51.37       54.87      3.67 o 
   0   4  16       59.79       59.55      3.29 o 
   1   4  16       29.27       34.83      2.17 o 
   2   4  16       69.03       65.72      2.04 o 
   3   4  16       79.05       79.43      2.81 o 
  -3   5  16        0.88        6.47      3.40 o 
  -2   5  16        0.06       -0.65      3.02 o 
  -1   5  16       21.99       23.30      2.82 o 
   0   5  16       10.56        9.72      2.81 o 
   1   5  16        0.00        1.62      2.53 o 
   2   5  16        4.45       15.52      4.85 o 
   3   5  16        3.06        5.71      1.90 o 
  -2   6  16       67.69       75.51      3.94 o 
  -1   6  16       73.33       83.26      4.24 o 
   0   6  16       71.15       66.80      4.03 o 
   1   6  16       35.10       33.74      2.80 o 
   2   6  16       62.41       55.24      2.55 o 
  -3   1  17       48.49       56.63      4.85 o 
  -2   1  17       34.07       30.18      2.33 o 
  -1   1  17       77.68       85.62      5.41 o 
   0   1  17       53.46       59.78      2.68 o 
   1   1  17        0.88       -0.51      2.01 o 
   2   1  17        2.92        3.40      2.04 o 
   3   1  17       17.08       10.92      3.12 o 
  -3   2  17       29.47       24.68      5.52 o 
  -2   2  17        0.01        1.63      4.27 o 
  -1   2  17        0.91        0.91      2.37 o 
   0   2  17        6.04        8.14      2.32 o 
   1   2  17       70.04       73.91      4.42 o 
   2   2  17       56.43       58.50      2.67 o 
   3   2  17        1.36        1.28      4.20 o 
  -3   3  17       22.30       22.64      2.42 o 
  -2   3  17       12.91       16.63      2.03 o 
  -1   3  17        7.61       10.76      2.18 o 
   0   3  17        2.69        2.85      3.25 o 
   1   3  17        1.23        2.77      1.96 o 
   2   3  17       31.77       33.72      2.56 o 
  -2   4  17        4.27        3.99      3.06 o 
  -1   4  17        2.21        4.27      3.16 o 
   0   4  17        2.19       -2.74      2.74 o 
   1   4  17       12.46       11.50      1.77 o 
   2   4  17       16.29       13.30      1.65 o 
  -1   5  17       21.62       30.98      3.43 o 
   0   5  17      132.22      123.81      4.94 o 
  -2   0  18       52.53       67.18      4.02 o 
  -1   0  18        0.73       -1.64      3.20 o 
   0   0  18       17.21       15.95      3.04 o 
   1   0  18       25.31       24.33      3.49 o 
  -1   1  18       85.16       98.17      4.68 o 
   0   1  18        2.31        3.94      2.07 o 
   1   1  18        0.90       -2.71      2.71 o 
  -1   2  18        9.94       10.78      2.21 o 
   0   2  18        0.19       -0.50      2.85 o 
                                                 
